# Supplementary material for: Differential Localization and Functional Specialization of parS Centromere-Like Sites in repABC Replicons of Alphaproteobacteria
Source: Appl Environ Microbiol. 2022 Apr 7;88(8):e00207-22. doi: 10.1128/aem.00207-22 (PMC9040568; doi:10.1128/aem.00207-22)
Supplement: Supplemental file 2 — Table S1. Download aem.00207-22-s0002.xlsx, XLSX file, 0.05 MB [file aem.00207-22-s0002.xlsx]

## Sheet: Arkusz1
			Complete plasmid sequence				Lenght of the genes and the intergenic region of repABC modules							Distance between parS and 1st bp of repA gene [bp]
Organism	Contig Acc. No.	Contig length [bp]	(described as a complete plasmid sequnce in NCBI)	RepA Acc. No.	RepB Acc. No	RepC Acc. No.	upstream repA [bp]	repA [bp]	repA/repB [bp]	repB [bp]	repB/repC [bp]	repC [bp]	downstream repC [bp]	(if the value is negative, parS is upstream repA)	parS*localization (see the key on the right)	parS sequence	comments								* the key for the parS localization
Paracoccus aminophilus JCM7686	CP006652.1	438126	yes	WP_020952178.1	WP_020952178.1	WP_020952177.1	400	1188	-1	924	175	1161	429	2225	B/C	ACCGGCTTTCGTTGACAGCTGTCAACAGCGTCTGTT									X/A - in the intergenic region directly upstream repA
														16075	X/X	GCCAGCCCGAGTTGACAGCTGTCAACCGAGCTCTCT	parS in a 2047 bp-long intergenic region which begins 11440 bp downstream repC								A'/B - overlapping the repA STOP codon and the beginning of repB (no intergenic region, repA and repB gene overlap)
														16269	X/X	CACCAGCCTCGTTGACAGCTGTCAACTCGTCGCCGA	parS in a 2047 bp-long intergenic region which begins 11440 bp downstream repC								A/B - in the intergenic region between repA and repB
														16533	X/X	TTCAACACGAGTTGACAGCTGTCAACAGCGGCGATG	parS in a 2047 bp-long intergenic region which begins 11440 bp downstream repC								B - in repB
Paracoccus sp. BM15	CP025409.1	92522	yes (pBM151)	AUH35659.1	AUH35596.1	AUH35597.1	287	1188	-1	915	186	1164	413	2225	B/C	AGCGGTATTGGTTGACAGCTGTCAACAACGTCGATC									B/C - in the intergenic region between repB and repC
														3466	C/X	ATCGGGGACAGTTGACGGCTGTCAACTTTGGGCGCG									C - in repC
														3511	C/X	TGGCCGGAGCGTTGACAGCTGTCAACTTCCGCCCGG									C' - overlapping the repC STOP codon, the rest of parS in the intergenic region downstream repC
Paracoccus zhejiangensis strain J6	CP025434.1	20283	yes (pPZ04)	AUH67045.1	AUH67046.1	AUH67035.1	225	1188	-1	915	187	1161	544	2225	B/C	AGCGGCAAGAGTTGACAGCTGTCAACAACGTCTGTT									C/X - in the intergenic region directly downstream repC
														3478	C/X	GGCCGGTGAAGTTGACCGCTGTCAACTCGGGCAGGC									B'X - parS overlaps the repB stop codon and the STOP codon of a next gene, which is in the inverse orientation (only in two cases, when repC was not present downstream repB)
Paracoccus contaminans strain RKI 16-01929T	CP020613.1	93982	yes (plasmid unnamed)	ARJ70984.1	ARJ70985.1	ARJ71029.1	162	1200	-1	909	187	1179	510	2234	B/C	AGCGGCTTTTGTTGACAGCTGTCAACAACGTCCTGA									X/X - in an intergenic region (not directly downstream or upstream repA, repB or repC)
														3478	C/X	CTGTGACCGAGTTGACAGCTGTCAACTTGGCGGCGG									X' - overlapping a STOP codon of a gene (not repA, repB or repC)
Paracoccus yeei strain TT13	CP024427.1	114679	yes (pTT13-5)	ATQ58475.1	ATQ58476.1	ATQ58477.1	137	1194	-1	909	156	1158	202	2224	B/C	AGCGGCAATCGTTGACAGCTGTCAACAGCGTCGGTC									X - in a gene (not repA, repB or repC)
														3416	C/X	GCGGGGCTGAGTTGACAGCCGTCAACTTTCGCTGGC
Paracoccus yeei strain FDAARGOS_252	CP020443.2	130273	yes	ARC38758.1	ARC38759.1	ARC38760.1	228	1194	-1	909	156	1158	201	2224	B/C	AGCGGCAATCGTTGACAGCTGTCAACAGCGTCGGTC
														3416	C/X	GCGGGGCTGAGTTGACAGCCGTCAACTTTCCGCTGG
Paracoccus sp. 2251	CP040761.1	216963	yes	QDA35991.1	QDA35992.1	QDA35993.1	219	1185	-1	921	173	1167	121	2228	B/C	AGCGGCTTTCGTTGACAGCTGTCAACACCGTCCTTG
														3542	C/X	GCCTGATGCAGTTGACAGCTGTCAACCGACGACGTC
Haematobacter massiliensis strain OT1	CP035512.1	349143	yes	QBJ25767.1	QBJ25768.1	QBJ25769.1	371	1188	-1	933	173	1065	77	2230	B/C	AACGGCTTTCGTTGACAGCTGTCAACTCCCGTCTTT
														3353	C'	GCTCCGACAGGTTGACAGCTGTCAACGCCACAATGT
Pacificitalea manganoxidans DY25	CP021405.1	174678	yes (pDY25-A)	ATI43570.1	ATI43571.1	ATI43572.1	913	1176	-1	939	192	1239	150	3591	C/X	GTGCGCGGCGGTTGACAGCTGTCAACTCTACGGAAA
														4720	X/X	TTTTTGTAGAGTTGACAGCTGTCAACTGCCCCCTGC	parS in an intergenic region (75 bp) downstream the next gene after repC, parS in an intergenic region (66 bp) around 50 kb from repABC
														-47874	X/X	GGCGCGGTCAGTTGACAGCTGTCAACTTTTAAACGC	parS in an intergenic region (66 bp) around 50 kb from repABC
Frigidibacter mobilis strain cai42	CP012664.1	139976	yes (pcai42C)	AMY72193.1	AMY72194.1	AMY72195.1	211	1200	-1	927	179	1188	24	2243	B/C	AGCGGTTCACGTTGACAGCTGTCAACTCTCGTCTGT
														5779	X	GCGGGGTGGAGTTGACAGCTGTCAACTCCGGCCCTG	parS inside cas3 gene located directly downstream repC
														5812	X	CTGGGCAGAAGTTGACAGCTGTCAACTTTCCCCGGC	parS inside cas3 gene located directly downstream repC
Marivivens sp. JLT3646	CP018573.1	169066	yes (plasmid unnamed)	APO88511.1	APO88512.1	APO88513.1	343	1200	-11	897	186	1122	55	2210	B/C	TCAGGCTAAAGTTGACAGCTGTCAACAGGCGTCGAA
														3389	C'	CGCCGACAAAGTTGACAGCTGTCAACTCTCGCCTCT
														5991	X'	GGGTTTGAAAGTTGACAGCTGTCAACTTTGCCAGCC	parS overlapping STOP codons of a gene of hypothetical proteins
														6026	X'	CGATCCGAAAGTTGATAGCTGTCAACTTTTTCCAAA	parS overlapping STOP codons of a gene of hypothetical proteins
														6460	X	CCACGGCGGTGTTGACAGCTGTCAACTCTCCGGTGA	parS inside a gene of hypothetical protein
Cereibacteraceae bacterium strain G7	CP021116.1	261246	yes	AUJ65764.1	AUJ65763.1	AUJ65762.1	220	1200	-11	897	186	1122	55	2210	B/C	TCAGGCTAAAGTTGACAGCTGTCAACAGGCGTCGAA
														3373	C'	CGTCGACAAAGTTGACAGCTGTCAACTCTCACCCCT	parS overlapping STOP codons of a gene of hypothetical proteins
														5959	X'	GGGTTTGAAAGTTGACAGCTGTCAACTTTGCCAGCC	parS overlapping STOP codons of a gene of hypothetical proteins
														5994	X'	CGATCCCAAAGTTGACAGCTGTCAACTTTTTCCAAA	parS inside a gene of hypothetical protein
														6428	X	AGACGGCGGTGTTGACAGCTGTCAACTCTCCGGTGA
Fuscovulum blasticum strain 28/5	CP020471.1	157147	yes (pRsa)	AWD23657.1	AWD23714.1	AWD23658.1	242	1194	-1	978	170	1200	473	3543	C/X	CGGCGTGAAAGTTGACGGCTGTCAACTTGGGCGCGG
														3755	C/X	GGCGGGTGAAGTTGACAGCTGTCAACTTTCCGACGC
Rhodovulum sulfidophilum DSM 1374	CP015419.1	113163	yes (plasmid unnamed 1)	ANB36285.1	ANB36284.1	ANB36283.1	384	1179	1	942	177	1338	1053	2243	B/C	GGCAGGGCAAGTTGACAACTGTCAACCTGGGCAGAT	degenerated parS with one bp change compared to the GTTNNNNGCAAC consensus
														3740	C/X	ACTGGCCCGAGTTGACAGCCGTCAACCTTCTGCCTG
														3810	C/X	TGGGCCATGAGTTGACATCTGTCAACCGCCGCAAGT	degenerated parS with one bp change compared to the GTTNNNNGCAAC consensus
Rhodovulum sulfidophilum strain SNK001	CP015422.1	113522	yes	ANB40087.1	ANB40086.1	ANB40085.1	384	1179	1	942	177	1338	953	2243	B/C	TGGGCCATGAGTTGACATCTGTCAACCGCCGCAGTT	degenerated parS with one bp change compared to the GTTNNNNGCAAC consensus
														3739	C/X	ACTGGCCCGAGTTGACAGCCGTCAACCTTCTGCCTG
														3810	C/X	GGCACGGCAAGTTGACAACTGTCAACCCGTGCAGAT	degenerated parS with one bp change compared to the GTTNNNNGCAAC consensus
Rhodovulum sulfidophilum DSM 2351	AP014802.1	106137	yes	BAQ71620.1	BAQ71619.1	BAQ71618.1	366	1179	1	936	177	1338	828	2237	B/C	TGGGCCATGAGTTGACATCTGTCAACCGCCGCAGTT	degenerated parS with one bp change compared to the GTTNNNNGCAAC consensus
														3734	C/X	ACCGGCCCGAGTTGACAGCCGTCAACCCGGGCAGAT
Cereibacter sp. CZR27	CP023551.1	48382	yes (plasmid unnamed3)	WP_096788138.1	WP_096788149.1	WP_096788137.1	271	1179	-4	945	174	1158	294	3452	C/X	GGCGGCGTGAGTTGACAGCTGTCAACTCACCCTTGG
														3544	C/X	CGGCTGCAAGGTTGACAGCTGTCAACTCCGGTTCGC
														3598	C/X	AGATGGACAAGTTGACAGCTGTCAACCGTCCGACGT
Cereibacter sphaeroides strain AB25	CP033444.1	155073	yes	5'-truncated repA without START codon	AZB66356.1	AZB66375.1	no	837 (truncated)	-4	951	174	1284	609 (then a 3'-truncated gene without STOP codon)	nd	C/X	AGCTCGGGAAGTTGACAGCTGTCAACTCGCGGAGCG
Cereibacter sphaeroides strain AB24	CP033436.1	198588	yes	5'-truncatedrepA without START codon	AZB71199.1	AZB71200.1	no	837 (truncated)	-4	951	174	1284	609 (then a 3'-truncated gene without STOP codon)	nd	C/X	AGCTCGGGAAGTTGACAGCTGTCAACTCGCGGAGCG
Cereibacter sphaeroides KD131	CP001152.1	157345	yes	ACM04245.1	ACM04246.1	ACM04247.1	134	1179	-4	951	174	1281	1415	3757	C/X	GGCTCCGCGAGTTGACAGCTGTCAACTCGCGGAGCG
														3921	C/X	AGGGTGGAAAGTTGACAGCTGTCAACTTTCGAGGCG
Cereibacter sphaeroides strain MBTLJ-13	CP015215.1	114095	yes	ANS36821.1	ANS36820.1	ANS36819.1	169	1179	-4	951	174	1284	1679	3767	C/X	GACGTTGAAAGTTGACAGCTGTCAACTCGCAGGGCG
														3924	C/X	CGGGTGAAAAGTTGACAGCTGTCAACTTTCGAAACG
Cereibacter sphaeroides strain MBTLJ-20	CP015291.1	114172	yes	ATN65786.1	ATN65787.1	ATN65788.1	169	1179	-4	951	174	1284	1679	3767	C/X	GACGTTGAAAGTTGACAGCTGTCAACTCGCAGGGCG
														3924	C/X	CGGGTGAAAAGTTGACAGCTGTCAACTTTCGAAACG
Cereibacter sphaeroides 2.4.1	CP030274.1	114078	yes	AXC63953.1	AXC63952.1	AXC63972.1	169	1179	-4	951	174	1284	892	3767	C/X	GACGTTGAAAGTTGACAGCTGTCAACTCGCAGGGCG
														3924	C/X	CGGGTGAAAAGTTGACAGCTGTCAACTTTCGAAACG
Cereibacter sphaeroides 2.4.1	CP000145.2	114079	yes	ABA81442.1	ABA81443.1	ABA81444.2	169	1179	-4	951	174	1284	892	3767	C/X	GACGTTGAAAGTTGACAGCTGTCAACTCGCAGGGCG	another sequencing of the same pB plasmid of R. sphaeroides 2.4.1
														3924	C/X	CGGGTGAAAAGTTGACAGCTGTCAACTTTCGAAACG
Cereibacter sphaeroides strain MBTLJ-8	CP012964.1	114198	yes	AMJ50000.1	AMJ50001.1	disrupted repC	169	1179	-4	951	nd	nd	nd	3768	C/X	GACGTTGAAAGTTGACAGCTGTCAACTCGCAGGGCG
														3923	C/X	CGGGTGAAAAGTTGACAGCTGTCAACTTTCGAAACG
Cereibacter sphaeroides strain AB27	CP033448.1	144732	yes/gaps (pB)	AZB61989.1	AZB61990.1	AZB61991.1	nd (gap in the sequence)	1179	-4	951	174	1284	898	3771	C/X	GACGTTGAAAGTTGACAGCTGTCAACTCGCAGGGCG
														3929	C/X	CGGGTGAAAAGTTGACAGCTGTCAACTTTCGAGAGG
Cereibacter sphaeroides strain AB29	CP033452.1	187167	yes	AZB57920.1	AZB57919.1	AZB57938.1	168	1179	-4	951	174	1284	898	3771	C/X	GACGTTGAAAGTTGACAGCTGTCAACTCGCAGGGCG
														3929	C/X	CGGGTGAAAAGTTGACAGCTGTCAACTTTCGAGAGG
Cereibacter sphaeroides strain DSM 158	CP047034.1	114233	yes	QHA12132.1	frameshift in repB	QHA12171.1	168	1179	-4	952 with frameshift	174	1284	892	3768	C/X	GACGTTGAAAGTTGACAGCTGTCAACTCGCAGGGCG
														3925	C/X	CGGGTGAAAAGTTGACAGCTGTCAACTTTCGAAACG
Cereibacter sphaeroides strain 2.4.1 substr. H2	CP047040.1	114142	yes	QHA15368.1	frameshift in repB	QHA15369.1	168	1179	-4	950 with frameshift	175	1284	892	3767	C/X	GACGTTGAAAGTTGACAGCTGTCAACTCGCAGGGCG
														3924	C/X	CGGGTGAAAAGTTGACAGCTGTCAACTTTCGAAACG
Ketogulonicigenium vulgare strain SKV	CP016593.1	267949	yes	ANW35240.1	ANW35404.1	no repC in the plasmid	106	1200	-1	954	6 intergenic region between repB and next gene (not repC)	no	no	2148	B'X	GCGATGAAAAGTTGACAGCTGTCAACTTTGCCTGAA	parS overlaps the repB STOP codon and the STOP codon of the next gene
Ketogulonicigenium vulgare WSH-001	CP002019.1	267986	yes	AEM42648.1	AEM42647.1	no repC in the plasmid	106	1200	-1	954	6 intergenic region between repB and next gene (not repC)	no	no	2148	B'X	GCGATGAAAAGTTGACAGCTGTCAACTTTGCCTGAA	parS overlaps the repB STOP codon and the STOP codon of the next gene
														-76525	X	GCACCCATTGGTTGACAGCTGTCAACATGGCGCTGA	parS in a gene (ferric enterobactactin transport system permease protein FebG)
Ketogulonicigenium vulgare strain Hbe602	CP012909.1	267988	yes	ALJ82453.1	ALJ82655.1	no repC in the plasmid	106	1200	-1	954	6 intergenic region between repB and next gene (not repC)	no	no	2148	B'X	GCGATGAAAAGTTGACAGCTGTCAACTTTGCCTGAA	parS overlaps the repB STOP codon and the STOP codon of the next gene
														-76525	X	GCACCCATTGGTTGACAGCTGTCAACATGGCGCTGA	parS in a gene (ferric enterobactactin transport system permease protein FebG)
Ketogulonicigenium vulgare Y25	CP002225.1	268675	yes (pYP1)	ADO44124.1	ADO44123.1	no repC in the plasmid	106	1200	-1	954	6 intergenic region between repB and next gene (not repC)	no	no	2148	B'X	GCGATGAAAAGTTGACAGCTGTCAACTTTGCCTGAA	parS overlaps the repB STOP codon and the STOP codon of the next gene
														-76789	X	GCACCCATTGGTTGACAGCTGTCAACATGGCGCTGA	parS in a gene (ferric enterobactactin transport system permease protein FebG)
Ketogulonicigenium vulgare strain SPU B805	CP017622.1	3032608	yes	AOZ53350.1	AOZ53349.1	no repC in the plasmid	106	1200	-1	954	6 intergenic region between repB and next gene (not repC)	no	no	2148	B'X	GCGATGAAAAGTTGACAGCTGTCAACTTTGCCTGAA	parS overlaps the repB STOP codon and the STOP codon of the next gene
														-76525	X	GCACCCATTGGTTGACAGCTGTCAACATGGCGCTGA	parS in a gene (ferric enterobactactin transport system permease protein FebG)
Monaibacterium sp. ALG8	CP049816.1	33885	yes (plasmid unnamed5)	QIK42534.1	QIK42535.1	QIK42536.1	282	1179	1	981	180	1080	17	2279	B/C	TAGGAGCGAAGTTGACAGCTGTCAACTGACGTCGAT
														3354	C	AGCTCAGAAAGTTGACAGCTGTCAACTCGAACATGG
Aminobacter sp. MSH1	CP028971.1	97029	yes	WP_067970026.1	WP_108610734.1	WP_108610735.1	561	1194	179	966	174	1344	49	1233	A/B	TGGGAGCGAAGTTGCCGGCCGGCAACTTTGGGGGAA
														1414	B	GGAGCCAAAAGTTGCCGGCCGGCAACTCTTCAGAAA
Aminobacter aminovorans strain KCTC 2477	CP015008.1	142965	yes (pAA03)	AMS45310.1	AMS45311.1	AMS45312.1	561	1194	180	966	216	1302	282	1234	A/B	TGGGAGCGAAGTTGCCGGCCGGCAACTTCGGGAGAA
Agrobacterium tumefaciens strain CFBP6625	CP039912.1	385084	yes (pAtCFBP6625a)	QCM13539.1	QCM13540.1	QCM13541.1	368	1197	120	960	174	1218	142	1234	A/B	GGGGGGACGAGTTTCCGGCTGGCAACTTGCCGCGAA	parS in the inversed orientation compared to the two others in the same plasmid
														3725	C	GATTGTGAAAGTTTCCGGCTGACAACTTTTCGATCC
														6463	X	AGTAAGAAAAGTTTCCGGCTGGCAACTTTTTGCACA	parS in a third orf (hypothetical protein) downstream repC
Rhizobium leguminosarum bv. viciae	AM236082.1	147463	yes (pRL8)	CAK02801.1	CAK02802.1	CAK02803.1	368	1197	123	960	174	1218	138	1237	A/B	ATTCCGAAAAGTTTCCGGCTGGCAACTTCTCCATCA	parS in the inversed orientation compared to the another one in the same plasmid
														3730	C	ATTTTGACTAGTTTCCGGCTGGCAACTTTATCTCGA
Rhizobium sp. LPU83	HG916853.1	151687	yes	CDM59842.1	CDM59843.1	CDM59844.1	301	1263	123	960	174	1218	425	1303	A/B	AATTCGAAAAGTTTCCGGCTGGCAACTTTTCCGTCA	parS in the inversed orientation compared to the another one in the same plasmid
														3798	C	AGTTCTTAAAGTTTCCGGCCGGAAACTCATCACTGC
Sulfitobacter guttiformis strain DSM 11458	JN172926.1	53184	yes (pSG53)	AFP55371.1	AFP55372.1	AFP55373.1	224	1185	3	960	180	1074	65	2573	C	GCGCCATCGTGTTTCCCGCGAACAACACATTGTCAC
Salipiger pacificus strain YSBP01	CP022192.1	205291	yes (plasmid unnamed2)	AWI86418.1	AWI86521.1	AWI86417.1	356	1176	-1	969	180	1140	198	2244	B/C	AGCACTTTGAGTTAGCCGCCAGCACCGGTCCCTGTC	degenerated parS with one bp change compared to the GTTNNNNGCAAC consensus
Agrobacterium vitis S4	CP000636.1	211620	yes (pAtS4c)	ACM39364.1	ACM39365.1	ACM39366.1	361	1200	82	978	187	1278	5	1221	A/B	AAAATAGAAAGTTGTCGGGCGACAACTTTTACCCCA	degenerated parS with one bp change compared to the GTTNNNNGCAAC consensus
														1323	B	TTCCTGCGAAGTTGTCGGCCGACAACTCTCCGACTG
Agrobacterium sp. strain EHA101	KY000035.1	189226	yes (pTi_EHA101)	ASK42412.1	ASK42413.1	ASK42414.1	365	1197	102	960	174	1215	274	1228	A/B	AAGCGCAGAAGTTGTCAGCCGGAAACTTTCGGGAAA	the plasmid contains two repABC systems located in a tandem, the other system has one parS with A/B location (GTTGGGAGCTCCCAAC)
														1340	B	CTGGACCAAAGTTGCCAGCCGGAAACTCTGAGGATA
														3821	C/X	CCCGTTAAAAGTTTCCGGCTGGCAACTTTCTGGCAG
Agrobacterium fabrum strain CFBP2788	KY000032.1	193028	yes (pTi_CFBP2788)	ASK41925.1	ASK41926.1	ASK41927.1	365	1197	102	960	174	1215	274	1228	A/B	AAGCGCAGAAGTTGTCAGCCGGAAACTTTCGGGAAA	the plasmid contains two repABC systems located in a tandem, the other system has one parS with A/B location (GTTGGGAGCTCCCAAC)
														1340	B	CTGGACCAAAGTTGCCAGCCGGAAACTCTGAGGATA
														3821	C/X	CCCGTTAAAAGTTTCCGGCTGGCAACTTTCTGGCAG
Agrobacterium tumefaciens strain Chry5	KX388536.1	197268	yes (pTi_Chry5)	ARU12509.1	ARU12510.1	ARU12511.1	425	1197	102	960	174	1215	274	1228	A/B	AAGCGCAGAAGTTGTCAGCCGGAAACTTTCGGGAAA	the plasmid contains two repABC systems located in a tandem, the other system has one parS with A/B location (GTTGGGAGCTCCCAAC)
														1340	B	CTGGACCAAAGTTGCCAGCCGGAAACTCTGAGGATA
														3821	C/X	CCCGTTAAAAGTTTCCGGCTGGCAACTTTCTGGCAG
Agrobacterium tumefaciens strain CFBP5877	CP039902.1	220025	yes (pTiCFBP5877)	QCL82949.1	QCL82950.1	QCL82951.1	425	1197	102	960	174	1215	941	1228	A/B	AAGCGCAGAAGTTGTCAGCCGGAAACTTTCGGGAAA	the plasmid contains two repABC systems located in a tandem, the other system has one parS with A/B location (GTTGGGAGCTCCCAAC)
														1340	B	CTGGACCAAAGTTGCCAGCCGGAAACTCTGAGGATA
														3821	C/X	CCCGTTAAAAGTTTCCGGCTGGCAACTTTCTGGCAG
Agrobacterium tumefaciens strain CFBP5499	CP039893.1	220025	yes ( pTiCFBP5499)	QCL77462.1	QCL77463.1	QCL77464.1	425	1197	102	960	174	1215	941	1228	A/B	AAGCGCAGAAGTTGTCAGCCGGAAACTTTCGGGAAA	the plasmid contains two repABC systems located in a tandem, the other system has one parS with A/B location (GTTGGGAGCTCCCAAC)
														1340	B	CTGGACCAAAGTTGCCAGCCGGAAACTCTGAGGATA
														3821	C/X	CCCGTTAAAAGTTTCCGGCTGGCAACTTTCTGGCAG
Agrobacterium genomosp. 6 strain CFBP5499	KY000029.1	220031	yes (pTi_CFBP5499)	ASK41509.1	ASK41508.1	ASK41507.1	365	1197	102	960	174	1215	274	1228	A/B	AAGCGCAGAAGTTGTCAGCCGGAAACTTTCGGGAAA	the plasmid contains two repABC systems located in a tandem, the other system has one parS with A/B location (GTTGGGAGCTCCCAAC)
														1340	B	CTGGACCAAAGTTGCCAGCCGGAAACTCTGAGGATA
														3821	C/X	CCCGTTAAAAGTTTCCGGCTGGCAACTTTCTGGCAG
Agrobacterium genomosp. 6 strain AR125	KY000025.1	220031	yes (pTi_AR125)	ASK40746.1	ASK40745.1	ASK40744.1	365	1197	102	960	174	1215	274	1228	A/B	AAGCGCAGAAGTTGTCAGCCGGAAACTTTCGGGAAA	the plasmid contains two repABC systems located in a tandem, the other system has one parS with A/B location (GTTGGGAGCTCCCAAC)
														1340	B	CTGGACCAAAGTTGCCAGCCGGAAACTCTGAGGATA
														3821	C/X	CCCGTTAAAAGTTTCCGGCTGGCAACTTTCTGGCAG
Agrobacterium genomosp. 6 strain CFBP1873	KY000026.1	228503	yes (pTi_CFBP1873)	ASK40846.1	ASK40847.1	ASK40848.1	365	1197	102	960	174	1215	274	1228	A/B	AAGCGCAGAAGTTGTCAGCCGGAAACTTTCGGGAAA	the plasmid contains two repABC systems located in a tandem, the other system has one parS with A/B location (GTTGGGAGCTCCCAAC)
														1340	B	CTGGACCAAAGTTGCCAGCCGGAAACTCTGAGGATA
														3821	C/X	CCCGTTAAAAGTTTCCGGCTGGCAACTTTCTGGCAG
Agrobacterium tumefaciens Bo524	DQ058764.1	244978	yes (pTiBo542)	ASK40846.1	ASK40847.1	ASK40848.1	425	1197	102	960	174	1215	941	1228	A/B	AAGCGCAGAAGTTGTCAGCCGGAAACTTTCGGGAAA	the plasmid contains two repABC systems located in a tandem, the other system has one parS with A/B location (GTTGGGAGCTCCCAAC)
														1340	B	CTGGACCAAAGTTGCCAGCCGGAAACTCTGAGGATA
														3821	C/X	CCCGTTAAAAGTTTCCGGCTGGCAACTTTCTGGCAG
Yangia sp. CCB-MM3	CP014599.1	280527	yes (plasmid unnamed 3)	ANT63474.1	ANT63602.1	ANT63475.1	348	1188	-1	972	182	1146	177				parS not identified with the GTTNNNNGCNNNNAAC consensus
Sinorhizobium sp. RAC02	CP016451.1	258555	yes (pBSY16_2)	AOF92373.1	AOF92424.1	AOF92248.1	425	1197	102	960	174	1215	549	1228	A/B	AAGCGCAAAAGTTGCCAGCCGGAAACTTTCGGGAAA
														1340	B	GTGGACCAAAGTTGCCAGCCGGAAACTCCGAAGATA
														3821	C/X	CGCTGTTAGAGTTTCCGGCTGGCAACTTTCTTCCGG
Agrobacterium tumefaciens strain CFBP7129	CP039926.1	155663	yes (pATCFBP7129c)	QCL98362.1	QCL98363.1	QCL98364.1	366	1200	82	978	145	1317	8	1221	A/B	AAAATAGAAAGTTGTCGGGCGACAACTTTCAGTCTG	degenerated parS with one bp change compared to the GTTNNNNGCAAC consensus
														1323	B	TTCCTACGAAGTTGTCGGCCGACAACTCTCCGTCCG
Agrobacterium tumefaciens strain 12D1	CP033033.1	160006	yes (pTi12D1)	AYM84782.1	AYM84783.1	AYM84784.1	327	1239	82	978	145	1320	8	1260	A/B	AAAATAGAAAGTTGTCGGGCGACAACTTTCAGTCTG	degenerated parS with one bp change compared to the GTTNNNNGCAAC consensus
														1362	B	TTCCTACGAAGTTGTCGGCCGACAACTCTCCGTCCG
Agrobacterium rhizogenes strain Colt5.8	MK318973.1	172401	yes (pOC-Colt5.8)	QCL10665.1	QCL10666.1	QCL10667.1	366	1239	82	978	145	1320	8	1260	A/B	AAAATAGAAAGTTGTCGGGCGACAACTTTCAGTCTG	degenerated parS with one bp change compared to the GTTNNNNGCAAC consensus
														1362	B	TTCCTACGAAGTTGTCGGCCGACAACTCTCCGTCCG
Agrobacterium larrymoorei strain CFBP5481	KY000074.1	215564	yes (pTi_CFBP5481)	ASK49496.1	ASK49497.1	ASK49498.1	825	1197	102	960	174	1215	274	1228	A/B	AAGCGCAGAAGTTGTCAGCCGGAAACTTTCGGGAAA	the plasmid contains two repABC systems located in a tandem, the other system has one parS with A/B location (GTTGGGAGCTCCCAAC)
														1340	B	CTGGACCAAAGTTGCCAGCCGGAAACTCTGAGGATA
														3821	C/X	CCCGTTAAAAGTTTCCGGCTGGCAACTTTCTGGCAG
Sulfitobacter sp. D7	CP020695.1	193276	yes (p1SUD7)	AYE87835.1	AYE87994.1	AYE87836.1	451	1176	-1	996	176	1155	153				parS not identified with the GTTNNNNGCNNNNAAC consensus
Celeribacter indicus strain P73	CP004394.1	155183	yes (pP73A)	AJE49105.1	AJE49106.1	AJE49107.1	457	1176	-1	966	175	1191	555	2853	C	GCTCTGCGAGGTTCAGGGCAGGGATCCCGCCGCCTT	degenerated parS with one bp change compared to the GTTNNNNGCAAC consensus
Leisingera methylohalidivorans DSM 14336 strain MB2	CP006774.1	220701	yes (plasmid unnamed)	AHD03439.1	AHD03440.1	AHD03441.1	590	1101	-1	975	182	1143	375	1096	A'/B	GCATGGAGGCGTTGATGGCACGCAAAGGAATACTCA	degenerated parS with one bp change compared to the GTTNNNNGCAAC consensus, to covers the repA STOP codon and the beginning of repB
Bosea vaviloviae strain Vaf18	CP017148.1	339755	yes	AOO85116.1	AOO85115.1	AOO85114.1	356	1209	-1	984	195	1230	130	-130	X/A	CCCTAGCAAAGTTGCCGGCCGGCAACTCGCGCGGCT
														1249	B	CGGCCGCCGAGTTGCCGGCCGGCAACTTTTCGTCGA
Paracoccus aminophilus JCM 7686	CP006655.1	202421	yes (pAMI8)	AGT11504.1	AGT11503.1	AGT11502.1	382	1185	-1	984	243	1170	223	3644	C/X	CTTTCCGAGAGTTGAACGCGTTCAACTTTCAGTTTC
														3745	C/X	CCGAAGACAAGTTGAACGCGTTCAACTTTTTCATAA
Phaeobacter gallaeciensis strain P129	CP021043.1	109883	yes	ATF20546.1	ATF20547.1	ATF20548.1	445	1101	-1	969	184	1155	157	2040	B	CTTCACGAGCGTTTCACGACCGAAACCTCGGAAGAG	degenerated parS with one bp change compared to the GTTNNNNGCAAC consensus
Phaeobacter porticola strain P97	CP016366.1	126697	yes	APG49115.1	APG49116.1	APG49117.1	313	1176	-1	978	185	1155	193	2124	B	CTTCACGAGCGTTTCATGACAGAAACCTCGGAAGAG	degenerated parS with one bp change compared to the GTTNNNNGCAAC consensus
Phaeobacter gallaeciensis strain P75	CP010676.1	109815	yes	ATF03781.1	ATF03782.1	ATF03783.1	370	1176	71	897	151	1188	146	2115	B	CTTCACGAGCGTTTCACGACCGAAACCTCGGAAGAG	degenerated parS with one bp change compared to the GTTNNNNGCAAC consensus
Phaeobacter gallaeciensis strain P11	CP010591.1	109815	yes	ATE95077.1	ATE95078.1	ATE95079.1	370	1176	-1	969	151	1188	146	2115	B	CTTCACGAGCGTTTCACGACCGAAACCTCGGAAGAG	degenerated parS with one bp change compared to the GTTNNNNGCAAC consensus
Phaeobacter gallaeciensis DSM 26640	CP006969.1	109815	yes (pGal_C110)	AHD11813.1	AHD11814.1	AHD11815.1	370	1176	-1	969	151	1188	146	2115	B	CTTCACGAGCGTTTCACGACCGAAACCTCGGAAGAG	degenerated parS with one bp change compared to the GTTNNNNGCAAC consensus
Phaeobacter sp. LSS9	CP031960.1	40878	yes (plasmid unnamed4)	AXT37168.1	AXT37169.1	AXT37170.1	598	1176	-1	978	184	1155	147	2124	B	CTTCACGAGCGTTTCACGACAGAAACGTCGGAAGAG	degenerated parS with one bp change compared to the GTTNNNNGCAAC consensus
Phaeobacter piscinae strain P13	CP010769.1	133727	yes	ATG45555.1	ATG45556.1	ATG45558.1	674	1101	-1	978	184	1155	147	2049	B	CTTCACGAGCGTTTCACGACAGAAACGTCGGAAGAG	degenerated parS with one bp change compared to the GTTNNNNGCAAC consensus
Phaeobacter inhibens strain P72	CP010737.1	183844	yes	AUR05864.1	AUR05865.1	AUR05866.1	597	1176	-1	978	184	1155	147	2124	B	CTTCACGAGCGTTTCACGACAGAAACCTCGGAAGAG	degenerated parS with one bp change compared to the GTTNNNNGCAAC consensus
Phaeobacter inhibens strain P66	CP010708.1	115490	yes	AUQ96892.1	AUQ96893.1	AUQ96894.1	596	1176	71	906	184	1155	147	2124	B	CTTCACGAGCGTTTCACGACAGAAACCTCGGAAGAG	degenerated parS with one bp change compared to the GTTNNNNGCAAC consensus
Phaeobacter inhibens strain P80	CP010759.1	115493	yes (pP80_c)	AUR22093.1	AUR22094.1	AUR22095.1	597	1176	-1	978	184	1155	147	2124	B	CTTCACGAGCGTTTCACGACAGAAACCTCGGAAGAG	degenerated parS with one bp change compared to the GTTNNNNGCAAC consensus
Leisingera sp. NJS204	CP035418.1	151185	yes (plasmid unnamed1)	QAX31913.1	QAX31914.1	QAX31915.1	489	1176	-1	975	182	1143	34	1171	A'/B	GCATGGAGGCGTTGATGGCACGCAAAGGCATTCTCA	degenerated parS with one bp change compared to the GTTNNNNGCAAC consensus, covers the repA STOP codon and the beginning of repB
Leisingera sp. NJS201	CP038237.1	144623	yes	QBR38664.1	QBR38663.1	3'-truncated repC	572	1176	-1	975	182	477 (3'-truncated)	no	1171	A'/B	GCATGGAGGCGTTGATGGCACGCAAAGGCATTCTCA	degenerated parS with one bp change compared to the GTTNNNNGCAAC consensus, covers the repA STOP codon and the beginning of repB
Rhizobium leguminosarum bv. trifolii strain 9B	CP050099.1	464641	yes (pRL9b5)	QIO55041.1	QIO55042.1	QIO55043.1	203	1197	-4	996	155	1215	180	-117	X/A	GGGAAAGGGAGTTGGCCGCGGCCAACCGAGCCTGTG
														1243	B	CGGCGCAGGAGTTGGCCGCGGCCAACTACGAGGAGC
Ensifer adhaerens strain Corn53	CP030264.1	1583018	yes (plasmid AB)	QHG74491.1	QHG74492.1	no repC in this system	518	1224	48	981	222 intergenic region between repB and next gene (not repC)	no	no	2183	B	GCTTCGGGCAGTATCTCGCTGAAAACCTGGATCGGC	degenerated parS with one bp change compared to the GTTNNNNGCAAC consensus, repABC system in the plasmid
Rhizobium leguminosarum bv. viciae 248	CP048282.1	548709	yes	QHW28267.1	QHW28268.1	QHW28269.1	203	1197	-4	996	154	1215	180	-117	X/A	CGAATAGGGAGTTGGCCGCGGCCAACCGGGCCTGTG
														1243	B	CGGCGCAGGAGTTGGCCGCGGCCAACTACGAGGAAC
Chelativorans sp. BNC1	CP000389.1	343931	yes (plasmid 1)	ABG61174.1	ABG61175.1	ABG61176.1	215	1203	-1	1044	157	1350	1192	-127	X/A	GAAAGCCAAAGTTGACTGCGGTCAACTTTCTCGAGA
														1243	B	CGGATCGAAAGTTGACTGCAGTCAACTCGGCTCCCG
Leisingera aquaemixtae strain R2C4	CP041156.1	175590	yes (plasmid unnamed1)	QDI74256.1	QDI74257.1	QDI74258.1	522	1176	-1	975	180	1140	360	1171	A'/B	GCATGGAGGCGTTGATGGCACGCAAAGGCATTCTCA	degenerated parS with one bp change compared to the GTTNNNNGCAAC consensus, to covers the repA STOP codon and the beginning of repB
Rhizobium phaseoli strain N161	CP013588.1	407297	yes (pRphaN161c)	ANM07512.1	ANM07513.1	ANM07514.1	200	1197	-4	996	154	1215	38	-116	X/A	AGAGCAGCGAGTTGGCCGCGGCCAACTGGATCCACA
														1243	B	CGGCGCAGGAGTTGGCCGCGGCCAACTACGAAGAGT
Rhizobium leguminosarum bv. trifolii WSM1325	CP001624.1	660973	yes (pR132502)	ACS60179.1	ACS60178.1	ACS60177.1	203	1197	-4	996	154	1215	180	-118	X/A	CTGAACGGGAGTTGGCCGCGGCCAACCGAGCCTTGT
														1243	B	CAGCGCAGGAGTTGGCCGCGGCCAACTACGAGGAGC
Rhizobium leguminosarum bv. trifolii strain 4B	CP050105.1	693075	yes	QIO83144.1	QIO83145.1	QIO83146.1	203	1197	-4	996	154	1215	180	-117	X/A	TGAACGATGAGTTGGCCGCGGCCAACCGGGCCTGTG
														1243	B	CGGCGCAGGAGTTGGCCGCGGCCAACTACGAGGAGC
Rhizobium leguminosarum bv. trifolii strain 3B	CP050110.1	693077	yes	QIO76127.1	QIO76128.1	QIO76129.1	203	1197	-4	996	154	1215	180	-117	X/A	TGAACGATGAGTTGGCCGCGGCCAACCGGGCCTGTG
														1243	B	CGGCGCAGGAGTTGGCCGCGGCCAACTACGAGGAGC
Rhizobium leguminosarum bv. trifolii strain 22B	CP050093.1	524436	yes	QIO69195.1	QIO69196.1	QIO69197.1	202	1197	-4	996	154	1215	180	-117	X/A	CTGAACGGGAGTTGGCCGCGGCCAACCGGGCCTGTG
														1243	B	CGGCGCAGGAGTTGGCCGCGGCCAACTACGAGGAGT
Rhizobium leguminosarum bv. viciae	AM236085.1	684202	yes (pRL11)	CAK02943.1	CAK02944.1	CAK02945.1	193	1206	-4	996	154	1215	180	-108	X/A	CTGAACGGGAGTTGGCCGCGGCCAACCCGGCCTGTG
														1252	B	CGGCGCAGGAGTTGGCCGCGGCCAACTACGAGGAGT
Rhizobium sp. IE4771	CP006989.1	470125	yes	AIC30553.1	AIC30554.1	AIC30555.1	231	1167	-4	996	154	1215	180	-147	X/A	AGGGCAGGGAGTTGGCCGCGGCCAACTGGGCCGACG
														1213	B	CGGCGCAGGAGTTGGCCGCGGCCAACTACGAAGAGA
Sinorhizobium americanum strain CFNEI 73	CP013110.1	2177502	yes	APG93726.1	APG93727.1	APG93728.1	204	1197	3	1005	156	1296	273	-176	X/A	GTAAGGCAACGTTGTCCGCGGACAACCGCGCGACTG	the plasmid has an addition partition system
														-149	X/A	GCGCGACTGAGTTGTCCGCGGACAACTTCAGCTGCG
Rhizobium sp. Kim5	CP021126.1	482471	yes	ARQ61410.1	ARQ61411.1	ARQ61412.1	231	1167	-4	999	154	1215	180	-147	X/A	AGGGCAGGGAGTTGGCCGCGGCCAACTGGGCCGACG
														1213	B	CGGCGCAGGAGTTGGCCGCGGCCAACTACGAAGAGT
Ensifer alkalisoli strain YIC4027	CP034910.1	1981775	yes (chromosome 2)	QFI68941.1	QFI68940.1	QFI68939.1	388	1197	3	1005	156	1296	594	-182	X/A	TCGGAGGCCAGTTGTCCGCGGACAACCGCTCGAAAG	the plasmid has two additional partition systems
														-154	X/A	CTCGAAAGAAGTTGTCCGCGGACAACTTCTGGACAA
Rhizobium leguminosarum strain Vaf10	CP016289.1	622622	yes	ANP90503.1	ANP90502.1	ANP90501.1	204	1197	-4	996	154	1215	180	-117	X/A	CGAAGAGGGAGTTGGCCGCGGCCAACCGGGCCTGTG	the plasmid has an addition partition system
														1243	B	CGGCCCAGGAGTTGGCCGCGGCCAACTACGAGGAGT
Sinorhizobium americanum CCGM7	CP013054.1	2249899	yes (plasmid C)	APG87208.1	APG87209.1	APG87210.1	210	1197	3	1005	156	1317	343	-175	X/A	GTAAGACAACGTTGTCCGCGGACAACCGCTCGACTG	the plasmid has an additional partition system
														-148	X/A	GCTCGACTGAGTTGTCCGCGGACAACTTGAACGGCG
Rhizobium leguminosarum strain Vaf-108	CP018230.1	517692	yes	API56471.1	API56470.1	API56469.1	202	1197	-4	996	154	1215	180	-117	X/A	CGGAACAGGAGTTGGCCGCGGCCAACCGGGCCTATG
														1243	B	CGGAACAGGAGTTGGCCGCGGCCAACCGGGCCTATG
Rhizobium etli bv. phaseoli str. IE4803	CP007642.1	445194	yes	AJC82059.1	AJC82060.1	AJC82061.1	231	1197	-4	996	154	1215	180	-147	X/A	AGGGCAGGGAGTTGGCCGCGGCCAACTGGGCCGACG
														1213	B	CGGCGCAGGAGTTGGCCGCGGCCAACTACGAAGAGA
Rhizobium leguminosarum bv. viciae strain BIHB 1148	CP022566.1	549819	yes	ASR10929.1	ASR10928.1	ASR10927.1	202	1197	-4	996	154	1215	180	-117	X/A	GGGACAGGGAGTTGGCCGCGGCCAACCTGCTTCATT
														1243	B	CGGCCCAGGAGTTGGCCGCGGCCAACTACGAGGAAC
Agrobacterium fabrum C58	AE007870.2	2075577	yes (linear chromosome)	AAK89496.2	AAK89497.1	AAK89498.2	434	1215	-4	1014	185	1278	145	-1886	X/X	CTCGTACCATGTTAGCCGCGGCAAACTTTTCCTGCT	parS in an intergenic region upstream the next gene upstream repA
														-262	X/A	CGAACCCGAAGTTAGCCGCGGCAAACTTTAAAAAGG
														-176	X/A	TAAAAGAAGAGTTAGCCGCGGCTAACCGTCAAACCG	one bp difference compared to two other parS sequences in this replicon
Agrobacterium fabrum C58	AE007872.2	542868	yes (pAtC58)	AAK90380.1	AAK90381.2	AAK90382.2	121	1308	-4	1032	200	1215	332				parS not identified with the GTTNNNNGCNNNNAAC consensus
Agrobacterium fabrum C58	AE007871.2	214233	yes (pTiC58)	WP_010891622.1	WP_032489589.1	WP_010974840.1	363	1218	229	1011	214	1320	8	1246	A/B	TCACAGATCTGTTGGGAGCTCCCAACAGACAGGTGT
														1372	A/B	GTCTTGTCTTGTTGGGAGCTCCCAACCAAGCGCATT
Sinorhizobium meliloti 1021	AE006469.1	1354226	yes (pSymA)	AAK65952.1	AAK65951.2	AAK65950.1	2058	1176	-4	1002	155	1206	304	-1883	X/A	GCCGAATAATGTTCCCCGCGGGGAATTCGGAGAGTG	degenerated parS with one bp change compared to the GTTNNNNGCAAC consensus
														-1859	X/A	TTCGGAGAGTGTTCCCCGCGGGGAACATTGGAACCG
														-1171	X/A	TCCTCCAAAAGTTCCCCGCGGGGAACAGTTGAAGCT
														-1054	X/A	CGCGAGTAGTGTTCCCCGCGGGGTACACAGTCGGTG	degenerated parS with one bp change compared to the GTTNNNNGCAAC consensus
														-681	X/A	ACGCCGCCAAGTTCCCCGCGGGGAACGCTTGGCTTC
														-327	X/A	CGCTTCGAGAGTTCCCCGCGGGGAACTCTGCGAAGA
Sinorhizobium meliloti 1021	AL591985.1	1683333	yes (pSymB)	CAC48449.1	CAC48448.1	CAC48447.1	366	1197	3	1005	155	1311	460	-152	X/A	CTGCCGGCGAGTTGTCCGCGGACAACCAATGAACAG
Rhizobium rhizogenes K84	CP000629.1	2650913	yes (chromosome 2)	ACM28591.1	ACM28592.1	ACM28593.1	295	1176	16	1035	297	1110	-4	-212	X/A	TCGAGAACGAGTTCCCCGCGGGGAACGCTGGCCGAT
														-156	X/A	CTAAAATAGCGTTCCCCGCGGGGAACTTTCGGTCTG
Rhizobium rhizogenes K84	CP000630.1	184668	yes	ACM31040.1	ACM31041.1	ACM31042.1	342	1236	229	1011	214	1320	8	1264	A/B	CCGTGGGGCTGTTGGGAGCTCCCAACCGTGATGTGT
														1390	A/B	GCCTTTTCCTGTTGGGAGCTCCCAACCAGGCGCGTG
Rhizobium rhizogenes K84	CP000631.1	388169	yes	ACM31105.1	ACM31106.1	ACM31107.1	29	1194	4	1002	156	1314	-23				parS not identified with the GTTNNNNGCNNNNAAC consensus
Allorhizobium vitis S4	CP000634.1	1283187	yes (chromosome 2)	ACM38203.1	ACM38204.1	ACM38205.1	286	1263	4	1083	950	1218	282	23276	X/X	AAGTTGACAGGTTGACATCTGTCAACGCCGACTGAG	degenerated parS with one bp change compared to the GTTNNNNGCNNNNAAC consensus, parS in a 99 bp-long intergenic region which begins 18731 bp downstream repC
														35929	X/X	TTCTTGCGCTGTTGACAGCTGTCAACGTCAGAAAAT	parS in a 1532 bp-long intergenic region which begins 30345 bp downstream repC
														35962	X/X	AATGCGTTGCGTTGACAGCTGTCAACAGTGACTTTC	parS in a 1532 bp-long intergenic region which begins 30345 bp downstream repC
Allorhizobium vitis S4	CP000639.1	78730	yes (pAtS4a)	ACM40276.1	ACM40277.1	ACM40278.1	205	1230	45	1038	154	1215	133	-113	X/A	ATTCTCGAAAGTTTACTGCGGTAAACTTGGGCCAAG
														1240	A/B	GGATGCTGAAGTTTACTGCAGTAAACTCATTTAGTG
Allorhizobium vitis S4	CP000635.1	130435	yes (pAtS4b)	ACM39257.1	ACM39258.1	ACM39259.1	842	1218	-4	999	182	1230	28	-138	X/A	AGAAAAACTCGTTGTCAGCTGACAATCGGCTTAATC	degenerated parS with one bp change compared to the GTTNNNNGCNNNNAAC consensus
														2217	B/C	CATTAGTTCGATTGTCAGCTGACAATCCGATCGCAA	degenerated parS with two bp change compared to GTTNNNNGCNNNNAAC the consensus
Allorhizobium vitis S4	CP000636.1	211620	yes (pAtS4c)	ACM39364.1	ACM39365.1	ACM39366.1	361	1200	82	978	187	1278	5	1221	A/B	AAAATAGAAAGTTGTCGGGCGACAACTTTTACCCCA	degenerated parS with one bp change compared to the GTTNNNNGCNNNNAAC consensus
														1323	B	TTCCTGCGAAGTTGTCGGCCGACAACTCTCCGACTG
Allorhizobium vitis S4	CP000638.1	631775	yes	ACM39747.1	ACM39748.1	ACM39749.1	548	1227	-4	1014	163	1214	319				parS not identified with the GTTNNNNGCNNNNAAC consensus
Allorhizobium vitis S4	CP000637.1	258824	yes (pTiS4)	ACM39542.1	ACM39543.1	ACM39544.1	450	1116	84	996	155	1245	234				parS not identified with the GTTNNNNGCNNNNAAC consensus
Brucella anthropi ATCC 49188	CP000759.1	1895911	yes (chromosome 2)	ABS17156.1	ABS17155.1	ABS17154.1	1248	1197	64	987	353	1182	290				parS not identified with the GTTNNNNGCNNNNAAC consensus
Brucella anthropi ATCC 49188	CP000760.1	170351	yes (pOANT1)	ABS17219.1	ABS17220.1	ABS17221.1	328	1203	-4	981	154	1230	367	-220	X/A	GAGGAATAAAGTTCCCCGCGGGGAACCATAAAGCAC
														-119	X/A	TTTTTCAACAGTTCCCCGCGGGGAACTCCCTCTTTT
Brucella anthropi ATCC 49188	CP000761.1	101491	yes	ABS17407.1	ABS17408.1	ABS17318.1	436	1227	-4	978	154	1215	782				parS not identified with the GTTNNNNGCNNNNAAC consensus
Brucella anthropi ATCC 49188	CP000762.1	93589	yes (pOANT3)	ABS17441.1	ABS17442.1	ABS17443.1	186	1194	3	1044	154	1224	101	-117	X/A	GGCACCGCCAGTTGTCCGCGGACAACTTCGGCCTCA
														1946	B	TGATCGGCGCGTTGTCCGCGGACAACACTCGTGGGC
Cereibacter sphaeroides 2.4.1	CP030274.1	114178	yes (pB)	AXC63953.1	AXC63952.1	AXC63972.1	169	1179	-4	951	174	1284	892	3767	C/X	GACGTTGAAAGTTGACAGCTGTCAACTCGCAGGGCG
														3924	C/X	CGGGTGAAAAGTTGACAGCTGTCAACTTTCGAAACG
Cereibacter sphaeroides 2.4.1	CP030276.1	152944	yes (pDE)	AXC64163.1	AXC64208.1	AXC64162.1	214	1185	1	987	182	1212	520	3567	C/X	GCGGCGTGATGTTCACAGCTGTGAACATCACGCCGT
Allorhizobium vitis F2/5	CP081838.1	1185416	yes	QZO06269.1	QZO06270.1	QZO06271.1	287	1263	-4	1083	863	1218	282	24847	X/X	AAGTTGACAGGTTGACATCTGTCAACGCCGACGGGC	degenerated parS with one bp change compared to the GTTNNNNGCNNNNAAC consensus, parS in a 77 bp-long intergenic region which begins 20470 bp downstream repC
														37482	X/X	ATCTTGCGCTGTTGACAGCTGTCAACGTCAGAAAGT	parS in a 1550 bp-long intergenic region which begins 32084 bp downstream repC
														37515	X/X	AGTGCGCGGCGTTGACAGCTGTCAACAGTGACTTTC	parS in a 1550 bp-long intergenic region which begins 32084 bp downstream repC
Rhizobium sp. ACO-34A	CP021373.1	494144	yes (pRACO34Ac)	ATN37428.1	ATN37429.1	ATN37430.1	490	1251	2	1149	259	1215	92	-3899	X/X	GTGATTGCGTGTTGACAGCTGTCAACAGTCGCCAAG	parS in an intergenic region (592 bp)
														-3878	X/X	TCCTCCCCCTGTTGACAGCTGTCAACGGCCTCAGTG	parS in an intergenic region (592 bp)
														-902	X/X	GCCGGCCAACGTTGACAGCTGTCAACGGGCCTCTTG	parS in an intergenic region (335 bp)
														103335	X	TCGATGAGTCGTTGCCAGCTGTCAACCAGACAGGCG	degenerated parS with one bp change compared to the two other parS in the same plasmid
Nitratireductor sp. OM-1	NZ_CP029209.1	857937	yes (pOM-1)	WP_113157090.1	WP_113156415.1	WP_113156416.1	652	1251	-4	1143	229	1383	87	-98	X/A	GATGCGTTGCGTTGACACCTGTCAACCAGCGCCGAC	degenerated parS with one bp change compared to the GTTNNNNGCNNNNAAC consensus
														1172	A	CGATGGAAGCGTTGACATCTGTCAACGCCGAGGTCG	degenerated parS with one bp change compared to the GTTNNNNGCNNNNAAC consensus
Neorhizobium sp. NCHU2750	CP030828.1	764863	yes (pNCHU2750a)	AYD03500.1	AYD03501.1	AYD03502.1	372	1266	35	1065	227	1206	253	18330	X	CGCCGACTCTGTTGACGGCTGTCAACCAGAATTCGC	degenerated parS with one bp change compared to the two other parS in the same plasmid, intragenic parS 14532 bp downstream repC
														91063	X/X	AATTCCAGCTGTTGACAGCTGTCAACAGGTCGTCGT	parS in a 2393 bp-long intergenic region which begins 86484 bp downstream repC
														92005	X/X	GGCCAAATCTGTTGACAGCTGTCAACGGCCAGATCC	parS in a 2393 bp-long intergenic region which begins 86484 bp downstream repC
Kinneretia sp. XES5	CP084754.1	733869	yes (plasmid unnamed2)	UDF32868.1	UDF32867.1	UDF32866.1	405	1230	-4	1089	310	1215	193	-294	X/A	CGCAAGGTGCGTTGACAGCTGTCAACGACCGACTCC
														-656	X/X	GATGGGCTGCGTTGACAGCTGTCAACGGCCCTCACC	parS in an intergenic region (35 bp)
