# Supplementary material for: Differential Localization and Functional Specialization of parS Centromere-Like Sites in repABC Replicons of Alphaproteobacteria
Source: Appl Environ Microbiol. 2022 Apr 7;88(8):e00207-22. doi: 10.1128/aem.00207-22 (PMC9040568; doi:10.1128/aem.00207-22)
Supplement: Supplemental file 3 — Table S2. Download aem.00207-22-s0003.xlsx, XLSX file, 0.05 MB [file aem.00207-22-s0003.xlsx]

## Sheet: Arkusz1
			Complete plasmid sequence				Lenght of the genes and the intergenic region of repABC modules							Distance between parS and 1st bp of repA gene [bp]
Organism	Contig Acc. No.	Contig length [bp]	(described as a complete plasmid sequnce in NCBI)	RepA Acc. No.	RepB Acc. No	RepC Acc. No.	upstream repA [bp]	repA [bp]	repA/repB [bp]	repB [bp]	repB/repC [bp]	repC [bp]	downstream repC [bp]	(if the value is negative, parS is upstream repA)	parS*localization (see the key on the right)	parS sequence	comments								* the key for the parS localization
Paracoccus sp. 2251	CP040761.1	216963	yes	QDA35991.1	QDA35992.1	QDA35993.1	219	1185	-1	921	173	1167	121	2228	B/C	AGCGGCTTTCGTTGACAGCTGTCAACACCGTCCTTG									X/A - in the intergenic region directly upstream repA
														3542	C/X	GCCTGATGCAGTTGACAGCTGTCAACCGACGACGTC									A'/B - overlapping the repA STOP codon and the beginning of repB (no intergenic region, repA and repB gene overlap)
Paracoccus gahaiensis strain KCTC 42687	NZ_SUNI01000017.1	86907	no	WP_136887007.1	WP_136887006.1	WP_136887005.1	219	1185	-1	921	185	1164	109	2228	B/C	AGCGGCTTTCGTTGACAGCTGTCAACACCGTCCTTG									A/B - in the intergenic region between repA and repB
														3539	C/X	GGTCGGGGAAGTTGACAGCTGTCAACTCGGTCGCTC									B - in repB
Paracoccus sp. 3058	NZ_SRPG01000040.1	23561	no	WP_135816872.1	WP_135816871.1	WP_135816870.1	219	1185	-1	921	186	1155	121	2228	B/C	GCCTGATGCAGTTGACAGCTGTCAACCGACGACGTC									B/C - in the intergenic region between repB and repC
														3542	C/X	AGCGGCTTTCGTTGACAGCTGTCAACACCGTCCTTG									C - in repC
Paracoccus hibiscisoli strain CCTCC AB2016182	NZ_SUNH01000043.1	18916	no	WP_136858214.1	WP_136858213.1	frameshift in repC	217	1185	-1	912	185	1164 with frameshift	280	2220	B/C	AGGTCTGAGAATTGACAGCTGTCAACACAGTGCAAC	degenerated parS with one bp change compared to the GTTNNNNGCAAC consensus								C' - overlapping the repC STOP codon, the rest of parS in the intergenic region downstream repC
														3447	C/X	ACAAGACGCTGTTGACAGTTGTCAACGAAAGCCGCT	degenerated parS with one bp change compared to the GTTNNNNGCAAC consensus								C/X - in the intergenic region directly downstream repC
Paracoccus sp. S4493	NZ_JXYF01000147.1	10564	no	WP_045983622.1	WP_045983623.1	WP_162198063.1	217	1185	-1	912	199	1149	155	2219	B/C	AGCGGCTTTAGTTGACAGCTGTCAACAACGTCTTGT									B'X - parS overlaps the repB stop codon and the STOP codon of a next gene, which is in the inverse orientation (only in two cases, when repC was not present downstream repB)
														3446	C/X	AGGTGTGATGGTTGACAGCTGTCAACTTGATCCGCA									X/X - in an intergenic region (not directly downstream or upstream repA, repB or repC)
Paracoccus sp. IO390502	NZ_PYWA01000006.1	341787	no	WP_108502607.1	WP_108502608.1	WP_162799014.1	197	1188	-1	906	199	1125	172	2216	B/C	AGCGGCATTTGTTGACAGCTGTCAACACCGTCCTAG									X' - overlapping a STOP codon of a gene (not repA, repB or repC)
														3412	C'	ATCCACCGTTGTTGACAGCTGTCAACTTTGGCAAAG									X - in a gene (not repA, repB or repC)
Paracoccus sp. JM45	NZ_QQVY01000030.1	15835	no	WP_119808717.1	WP_119808716.1	WP_119808720.1	369	1188	-1	924	191	1194	39	2240	B/C	AGCGGCTTTTGTTGACAGGTGTCAACACTGTCCTGT	degenerated parS with one bp change compared to the GTTNNNNGCAAC consensus								X'/'X - overlapping the STOP codons of two convering genes
														3507	C/X	GGGCCCTTTGGTTGACAGCTGTCAATGGAAAACCCC	degenerated parS with one bp change compared to the GTTNNNNGCAAC consensus
Paracoccus saliphilus strain DSM 18447	NZ_FTOU01000010.1	175220	no	WP_076526813.1	WP_076526814.1	WP_076526815.1	242	1176	10	927	169	1176	378	2227	B/C	AACGGCAAAAGTTGACAGCTGTCAACAACGTCCTTG
														3493	C/X	GGGACCTCGTGTTGACAGCTGTCAACAATCGGGGTG
														3642	C/X	GGCAGGGCGTGTTGACAGCTGTCAACTTTGCAGCGC
														-97859	X/X	GCCGCGCAAAGTTGACAGCTGGCAACCCGCGCGGGG	putative parS with one bp difference compared to the other parS sequences in this plasmid
Paracoccus alkanivorans strain 4-2	NZ_QOKZ01000015.1	43974	no	WP_122114373.1	WP_122114374.1	WP_122114375.1	244	1176	10	927	169	1176	374	2226	B/C	AACGGCAAAAGTTGACAGCTGTCAACAACGTCTTTG
														3489	C/X	AGAAGGCAAAGTTGACAGCTGTCAACTGCATGGTTC
														3594	C/X	GGCAGGGGGCGTTGACAGCTGTCAACTTCCGGCCTG
Methylarcula marina strain VKM B-2159	NZ_PXNQ02000012.1	179819	no	WP_106692649.1	WP_106692648.1	frameshift in repC	244	1176	10	927	175	1169 with frameshift	596	2226	B/C	AGCGGCAAAAGTTGACAGCTGTCAACAACGTCCTTG
														3489	C/X	GGATGTGCAAGTTGACAGCTGTCAACTGCGCGGGAG
														3594	C/X	GGCAGGGGGTGTTGACAGCTGTCAACTTTCGGCCTG
														78496	X/X	ATGCGGCAAAGTTGCCAGCTGTCAACTTCACGCCAT	putative parS with one bp difference compared to the other parS sequences in this plasmid
Paracoccus yeei strain TT13	CP024427.1	114679	yes	ATQ58475.1	ATQ58476.1	ATQ58477.1	137	1194	-1	909	156	1158	202	2224	B/C	AGCGGCAATCGTTGACAGCTGTCAACAGCGTCGGTC
														3416	C/X	GCGGGGCTGAGTTGACAGCCGTCAACTTTCGCTGGC
Paracoccus yeei strain FDAARGOS_252	CP020443.2	130273	yes	ARC38758.1	ARC38759.1	ARC38760.1	228	1194	-1	909	156	1158	201	2224	B/C	AGCGGCAATCGTTGACAGCTGTCAACAGCGTCGGTC
														3416	C/X	GCGGGGCTGAGTTGACAGCCGTCAACTTTCCGCTGG
Paracoccus sp. YIM 132242	NZ_WMBT01000007	167817	no	WP_154765221.1	WP_154765124.1	WP_154765125.1	233	1185	-1	906	182	1131	307	2209	B/C	AGCGGCTAAAGTTGACAGCTGTCAACACCGTCGGTT
														3404	C/X	AGGGGATGAAGTTGACAGCTGTCAACCGCGCGGCGG
Paracoccus sp. SY	NZ_NWMQ01000041.1	25893	no	WP_103174526.1	WP_103174527.1	WP_158248060.1	198	1194	-1	906	233	1047	87	2215	B/C	AGCGGCTGAAGTTGACGGCTGTCAACACCGTCGGTC
Paracoccus alcaliphilus strain DSM 8512	NZ_FODE01000087.1	7348	no	WP_090617979.1	WP_090617977.1	frameshift in repC	250	1188	-1	924	167	1162 frameshift	270	2215	B/C	AACGGCAATCGTTGACAGCTGTCAACCGGCGTCTTT
														3442	C/X	GAGCCTGAATGTTGACAGCTGTCAACTGCGACTGTG
Paracoccus aminovorans strain HPD-2	NZ_KQ955212.1	55166	no	WP_062564114.1	WP_062564098.1	WP_082724976.1	249	1188	-1	924	166	1167	56	2214	B/C	AACGGCAATCGTTGACAGCTGTCAACCGGCGTCTTT
														3445	C/X	CGGGCGTGATGTTGACAGCTGTCAACCTGGTTCTGG
Paracoccus sp. YJ057	NZ_SDEB01000037.1	23293	no	WP_134682225.1	WP_134682224.1	frameshift in repC	234	1197	-1	930	165	1081 with frameshift	175	3390	C/X	GGATTGGCGAGTTGACAGCTGTCAACTCTTGCGCCC
Paracoccus aestuariivivens strain NBRC 111993	NZ_WMIE01000006.1	212327	no	WP_155095857.1	WP_155095858.1	WP_155095859.1	409	1188	-1	927	166	1167	32	2218	B/C	AACGGCAAAAGTTGACATCTGTCAACAGCGTCTTTC	degenerated parS with one bp change compared to the GTTNNNNGCAAC consensus
														3449	C/X	CCGCATGAGAGTTGACAGCTGTCAACTTAGGCCGTT
Paracoccus litorisediminis strain NBRC 112902	NZ_WMIG01000003.1	302437	no	WP_155039447.1	WP_155039446.1	WP_155039445.1	249	1188	-1	921	169	1125	103	2214	B/C	AACGGCAAAAGTTGACAGCTGTCAACTGGCGTCTGA
														3404	C/X	CCGCGTGATCGTTGACAGCTGTCAACTCGGATTATC
														5804	X	CGCAGCGCGAGTTGACAGCTGTCAACTCGGCCAGCG	parS in the second orf downstream repC (hypothetical protein)
Paracoccus contaminans strain RKI 16-01929T	CP020613.1	93982	yes	ARJ70984.1	ARJ70985.1	ARJ71029.1	162	1200	-1	909	187	1179	510	2234	B/C	AGCGGCTTTTGTTGACAGCTGTCAACAACGTCCTGA
														3478	C/X	CTGTGACCGAGTTGACAGCTGTCAACTTGGCGGCGG
Paracoccus denitrificans isolate S2	VAFL01000018.1	63597	no	TKW64928.1	TKW64927.1	TKW64926.1	162	1188	-1	909	185	1185	1027	2220	B/C	AACGGCATTCGTTGACAGCTGTCAACAGCGTCCTTG
														3469	C/X	CATCTGATCGGTTGACAGCTGTCAACTTCTGCCAGG
														3524	C/X	GGCTGCAAGTGTTGACAGCTGTCAACTGTGCCGAGA
Paracoccus aminophilus JCM7686	CP006652.1	438126	yes	WP_020952178.1	WP_020952178.1	WP_020952177.1	400	1188	-1	924	175	1161	429	2225	B/C	ACCGGCTTTCGTTGACAGCTGTCAACAGCGTCTGTT
														16075	X/X	GCCAGCCCGAGTTGACAGCTGTCAACCGAGCTCTCT	parS in a 2047 bp-long intergenic region which begins 11440 bp downstream repC
														16269	X/X	CACCAGCCTCGTTGACAGCTGTCAACTCGTCGCCGA	parS in a 2047 bp-long intergenic region which begins 11440 bp downstream repC
														16533	X/X	TTCAACACGAGTTGACAGCTGTCAACAGCGGCGATG	parS in a 2047 bp-long intergenic region which begins 11440 bp downstream repC
Paracoccus sulfuroxidans strain CGMCC 1.5364	NZ_VLKU01000016.1	90444	no	WP_145399938.1	WP_145399936.1	WP_158637578.1	148	1188	-1	915	185	1146	122	2224	B/C	AGCGGCATTGGTTGACAGCTGTCAACAACGTCTGGC
														3428	C'	GGCAGGCCGAGTTGACAGCCGTCAACTTTCCCGCAG
Paracoccus halophilus strain CGMCC 1.6117	NZ_FOJO01000010.1	112834	no	WP_036742727.1	WP_074948089.1	WP_036744289.1	302	1188	-1	906	186	1170	111	2215	B/C	AGCGGCAAAGGTTGACAGCTGTCAACAACGTCTGTT
														3751	X	GCCATTGCGCGTTGACGGCTGTCAACAATGCTGGCC	parS in the first orf downstream repC (hypothetical protein) (4 short putative orfs in a 2,5 kb region downstream repC with some similarity to cas3, looks like a pseudogenized region)
														4804	X	TGTGGACACGGTTGACGGCTGTCAACTTTCCGAAGT	parS in the fourth orf downstream repC (hypothetical protein) (4 short putative orfs in a 2,5 kb region downstream repC with some similarity to cas3, looks like a pseudogenized region)
Paracoccus halophilus strain JCM 14014	NZ_JRKN01000071.1	4699	no	no repA in the contig (repB is on the limit of the sequence)	repB partial sequence	WP_036744289.1	nd	nd	nd	856 not full sequence	186	1170	111	2215	B/C	AGCGGCAAAGGTTGACAGCTGTCAACAACGTCTGTT
														3751	X	GCCATTGCGCGTTGACGGCTGTCAACAATGCTGGCC	parS in the first orf downstream repC (hypothetical protein) (4 short putative orfs in a 2,5 kb region downstream repC with some similarity to cas3, looks like a pseudogenized region)
														4804	X	TGTGGACACGGTTGACGGCTGTCAACTTTCCGAAGT	parS in the fourth orf downstream repC (hypothetical protein) (4 short putative orfs in a 2,5 kb region downstream repC with some similarity to cas3, looks like a pseudogenized region)
Paracoccus sp. BM15	CP025409.1	92522	yes	AUH35659.1	AUH35596.1	AUH35597.1	287	1188	-1	915	186	1164	413	2225	B/C	AGCGGTATTGGTTGACAGCTGTCAACAACGTCGATC
														3466	C/X	ATCGGGGACAGTTGACGGCTGTCAACTTTGGGCGCG
														3511	C/X	TGGCCGGAGCGTTGACAGCTGTCAACTTCCGCCCGG
Paracoccus zhejiangensis strain J6	CP025434.1	20283	yes	AUH67045.1	AUH67046.1	AUH67035.1	225	1188	-1	915	187	1161	544	2225	B/C	AGCGGCAAGAGTTGACAGCTGTCAACAACGTCTGTT
														3478	C/X	GGCCGGTGAAGTTGACCGCTGTCAACTCGGGCAGGC
Paracoccus lutimaris strain CECT 8525	NZ_QPJL01000030.1	29266	no	WP_114350714.1	WP_114350700.1	WP_114350701.1	287	1188	-1	915	186	1164	413	2225	B/C	AGCGGTATTGGTTGACAGCTGTCAACAACGTCGATC
														3466	C/X	ATCGGGGACAGTTGACGGCTGTCAACTTTGGGCGCG
														3511	C/X	TGGCCGGAGCGTTGACAGCTGTCAACTTCCGCCCGG
Tabrizicola sp. YIM 78059	NZ_SJZH01000016.1	53020	no	WP_136646421.1	WP_136646422.1	WP_136646423.1	177	1194	-1	924	178	1176	80	2233	B/C	AGCGGCCTTCGTTGACATCTGTCAACGCCGTCCCGG	degenerated parS with one bp change compared to the GTTNNNNGCAAC consensus
														5765	X	GGCGTGGGGCGTTGACAGCTGTCAACTCTCCGAGGT	parS in the first orf downstream repC (cas3)
														7230	X	GCATCGCCCAGTTGACAGCTGTCAACGCCGATGCGC	parS in the second orf downstream repC (casA)
Pararhodobacter sp. AM505	NZ_QDKM01000013.1	68251	no	WP_116559814.1	WP_116559815.1	WP_116559816.1	457	1179	10	903	174	1170	549	2204	B/C	ACGGCTCAACGTTGACAGCTGTCAACAACGTCTTTG
														3681	C/X	CGTGAGCAGAGTTGACAGCTGTCAACTCGGTGTGCC
														3910	C/X	AGATCGCGAAGTTGACAGCTGTCAACTTCTCTGCCG
Celeribacter persicus strain DSM 100434	NZ_QAOH01000015.1	88166	no	WP_107817615.1	WP_107817616.1	WP_107817617.1	376	1185	11	915	168	1188	137	2197	B/C	TGCGCTCTCTGTTGACAGATGTCAACACCGTCTTGT	degenerated parS with one bp change compared to the GTTNNNNGCAAC consensus
														5774	X	ATTTGACGTGGTTGACAGCTGTCAACATTCGGCAAG	parS in the first orf downstream repC (hypothetical protein)
														7171	X	CGGGGCGGAAGTTGACAGCTGTCAATCTCCCCGCGC	degenerated parS with one bp change compared to the GTTNNNNGCAAC consensus, in the second orf downstream repC (hypothetical protein)
Thioclava marina strain 11.10-0-13	NZ_MPZS01000004.1	54448	no	WP_093470199.1	WP_078575326.1	WP_158521761.1	381	1185	11	915	205	1149	238	2195	B/C	TGCCGCCTCGGTTGACAGATGTCAACAACGTCTTGT	degenerated parS with one bp change compared to the GTTNNNNGCAAC consensus
														5774	X	GGCTCACATGGTTGACAGCTGTCAACCTGCGCGAGG	parS in the first orf downstream repC (hypothetical protein)
														6832	X	GGGGGCGGAAGTTGACAGCTGTCAATCTCCGCGCAC	degenerated parS with one bp change compared to the GTTNNNNGCAAC consensus, in the second orf downstream repC (hypothetical protein)
Pseudooceanicola sp. CAU 1508	NZ_VOPH01000023.1	15578	no	WP_158972369.1	WP_158972367.1	WP_158972365.1	213	1176	2	906	196	1170	1131	3441	C'	TCCTTGCCAAGTTGACAGCTGTCAACGTTGCCACCG
														3478	C/X	TCCGGATGTAGTTGACGGCTGTCAACTCCAAGTCAC
Marinibacterium profundimaris strain 22II1-22F33	NZ_AQQR01000022.1	57383	no	WP_088652514.1	WP_088652513.1	WP_088652512.1	260	1176	9	906	191	1119	159	1931	B	CCCCACCAAAGTTGACAGGTGTCAACGGTCGCAGCC	degenerated parS with one bp change compared to the GTTNNNNGCAAC consensus
														3388	C/X	GGCGTGACAGGTTGACAGTTGTCAACTGTATGCGAG	degenerated parS with one bp change compared to the GTTNNNNGCAAC consensus
														4075	X	ACGCTAAGTGGTTTCCTGCGGTCAACCCTGGGCCGG	parS in the first orf downstream repC (cas3)
Profundibacterium mesophilum KAUST100406-0324	NZ_APKE01000021.1	41309	no	WP_159965335.1	WP_159965334.1	WP_159965333.1	226	1185	10	969	189	1212	332 the contig limit	2291	B/C	AGCTTCGAAAGTTGACAGCTGTCAACAGCCGTCCTT	repABC on the contig limit, parS sequences downstream repC may be lost
														3567	C/X	CGGCGTAAGAGTTGACAGCTGTCAACTCCGCCCCAG
Roseovarius sp. 22II1-1F6A	AQQQ01000010.1	184375	no	OWU68006.1	OWU68034.1	OWU68005.1	452 the contig limit	1176	-1	939	192	1239	2102	-136411	X/X	GGCGCGGTCAGTTGACAGCTGTCAACTTTTAAACGC	parS in an intergenic region (2282 bp)
														3591	C/X	GTGCGCGGCGGTTGACAGCTGTCAACTCTACGGAAA
														4720	C/X	TTTTTGTAGAGTTGACAGCTGTCAACTGCCCCCTGC	the same organization of parS as in Celeribacter manganoxidans, but lack of the orf downstream repC in the annotation
Celeribacter manganoxidans strain DY25	CP021405.1	174678	yes	ATI43570.1	ATI43571.1	ATI43572.1	913	1176	-1	939	192	1239	150	3591	C/X	GTGCGCGGCGGTTGACAGCTGTCAACTCTACGGAAA
														4720	X/X	TTTTTGTAGAGTTGACAGCTGTCAACTGCCCCCTGC	parS in an intergenic region (75 bp) downstream the next gene after repC
														-47874	X/X	GGCGCGGTCAGTTGACAGCTGTCAACTTTTAAACGC	parS in an intergenic region (66 bp)
Donghicola eburneus strain DSM 29127	NZ_FOXY01000006.1	282708	no	WP_092464483.1	WP_072702554.1	WP_092464484.1	288	1176	-1	912	182	1179	329	2207	B/C	ACCCTTGGGAGTTGACAGCTGTCAACCATCGTTGAG
														3473	C/X	AGTTGTCAGAGTTGACAGCTGTCAACCTGCTGAGGT
Donghicola tyrosinivorans strain DSM 100212	NZ_PVTQ01000006.1	230516	no	WP_106264525.1	WP_106264691.1	WP_106264527.1	473	1176	-1	930	171	1188	233	2213	B/C	AGCCCTTCTTGTTGACAGCTGTCAACCATCGCGCAG
														6108	X'/'X	GGCGCTGGCAGTTGACAGCTGTCAACATGCACCCTT
Salipiger marinus strain DSM 26424	NZ_FNEJ01000017.1	110976	no	WP_089849649.1	WP_089849647.1	WP_089849645.1	310	1176	1	915	165	1056	100	2193	B/C	ACCTCTCTTTGTTGACAGCTGTCAACCGCTCGTCGA
														3308	C'	CGGGGGGCGAGTTGACAGCTGTCAACTTTTGCTTTG
Citreicella sp. isolate UBA9695	DOAJ01000161.1	38291	no	HBM60557.1	HBM60556.1	HBM60555.1	310	1176	1	915	165	1056	100	2193	B/C	ACCTCTCTTTGTTGACAGCTGTCAACCGCTCGTCGA
														3308	C'	CGGGGGGCGAGTTGACAGCTGTCAACTTTTGCTTTG
Oceanicola granulosus HTCC2516	NZ_CH724110.1	238077	no	WP_007257001.1	WP_007257000.1	WP_007256999.1	190	1179	-1	936	174	1134	31	2224	B/C	ACCTTCTCCAGTTGACAGATGTCAACTAGCGCCGTG	degenerated parS with one bp change compared to the GTTNNNNGCAAC consensus
														3417	C'	GAGTTGGCGAGTTGACAGCCGTCAACCGGGCGGAAG
														3442	X'	CCGGGCGGAAGTTGACGGCTGTCAACCGAACAGCCC	parS overlaps the STOP codon of the first orf dowstream repC, which is in the inversed orientation compared to repC
Sulfitobacter sp. HI0023	NZ_LWEQ01000019.1	10203	no	WP_067927862.1	WP_067951760.1	WP_067923570.1	215 the contig limit	1176	-1	912	170	1155	123	2194	B/C	ACCTTCCTCGGTTGACGGCTGTCAACAACACCTTGA
														3432	C/X	CAGGGGCGAAGTTGACGGCTGTCAACTCTGTCATGG
														3472	C/X	GCGGGGGTCAGTTGACAGCCGTCAACTTCGCCCCTG	parS in the inversed orientation compared to the other two in this replicon
Sulfitobacter sp. HI0040	NZ_LWEX01000170.1	9583	no	no repA in the contig (repB is on the limit of the sequence)	WP_067923576.1	WP_067923570.1	nd	nd	nd	912	170	1155	123	2194	B/C	ACCTTCCTCGGTTGACGGCTGTCAACAACACCTTGA
														3432	C/X	CAGGGGCGAAGTTGACGGCTGTCAACTCTGTCATGG
														3472	C/X	GCGGGGGTCAGTTGACAGCCGTCAACTTCGCCCCTG	parS in the inversed orientation compared to the other two in this replicon
Rhodobacteraceae bacterium isolate NP98	PBQR01000057.1	36374	no	MBO28099.1	MBO28098.1	MBO28097.1	249	1176	-1	912	170	1155	129	2194	B/C	ACCTTCCTCGGTTGACGGCTGTCAACAACACCTTGA
														3438	C/X	TGCATAGGAAGTTGACGGCTGTCAACTCTGACATGG
														3478	C/X	GCTGGGACCAGTTGACAGCCGTCAACTTTGCCCCTG	parS in the inversed orientation compared to the other two in this replicon
Rhodobacteraceae bacterium strain GH2-2	NZ_SDAL01000006.1	166092	no	WP_130036281.1	WP_130036280.1	WP_130036279.1	66	1179	-1	939	188	1215	1032	2242	B/C	ACTCCCGAACGTTGACAGCTGTCAACCACCGCATGA
														3541	C/X	GCAGATCTACGTTGACAGCTGTCAACTTTACGGGCC
														3728	C/X	AGAAAGATCAGTTGACAGCTGTCAACCTTACCAGAC
														4514	C/X	CGCGGCTGCAGTTGACAGCTGTCAACACGAGGATTT
Acidimangrovimonas sediminis strain MS2-2	NZ_PHSN01000017.1	199033	no	WP_102225655.1	WP_102225814.1	WP_102225654.1	263	1173	-1	909	229	1191	447	2246	B/C	ATCCCCATCAGTTGACTCCTGTCAACAACCGCCATG	degenerated parS with one bp change compared to the GTTNNNNGCAAC consensus
Thioclava sp. isolate NAT82 64168	NZUP01000050.1	25235	no	MAQ38135.1	MAQ38134.1	MAQ38133.1	282	1176	4	951	175	1215	1538	4193	C/X	CATAGCAGAAGTTGACAGCCGTCAACCTGGCGATGG	parS in the inversed orientation compared to the other two in this replicon
														4393	C/X	AGATCTGCAAGTTGACGGCTGTCAACTTCTGCTGTG
														5025	C/X	GGCTCGCCCGGTTGACGGCTGTCAACTTTCTCAGCC	parS in the intergenic region between the first and the second gene downstream repC
Thioclava sp. F36-7	NZ_MPZR01000013.1	58241	no	WP_078572379.1	WP_078572380.1	WP_078572381.1	843	1176	4	942	174	1215	1699	4171	C/X	CGAAGATGAAGTTGACTGCTGTCAACATAGCTGCGC
														4557	C/X	CCGACTCTAAGTTGACGGCTGTCAACTTTTGGCGGC
														5175	C/X	GGCTCACACTGTTGACGGCTGTCAACTTTGTCAGAG
Thioclava sp. F28-4	NZ_MPZQ01000017.1	36273	no	WP_078523248.1	WP_078523247.1	WP_146681701.1	372	1176	4	951	176	1215	1558	4230	C/X	GGCTCGCCCGGTTGACGGCTGTCAACTTTCTCAGCC
														4428	C/X	GGTTCGTCGAGTTGACGGCTGTCAACTTTGGCTCTG
														5046	C/X	GGCGCGCCCAGTTGACGGCTGTCAACTTCCTCAGTG
Thioclava sp. NG1	NZ_QFBB01000020.1	15909	no	WP_078523248.1	WP_109173274.1	WP_078523246.1	372	1176	4	951	176	1215	1558	4230	C/X	CAGCCTGAATGTTGACAGCAGTCAACTTGGCGAAGG
														4428	C/X	GGTTCGTCGAGTTGACGGCTGTCAACTTTGGCTCTG
														5046	C/X	GGCGCGCCCAGTTGACGGCTGTCAACTTCCTCAGTG
Pseudooceanicola batsensis HTCC2597	NZ_AAMO01000009.1	217599	no	WP_009804005.1	WP_009804006.1	WP_040608971.1	161	1179	1	978	181	1146	254	1248	B	ACGCGGAAAAGTTGACAGCTGTCAACTTTGAGGCAG
														2275	B/C	AGTCCCTCAGGTTGACAGCTGTCAACTCCGCCCAAG
														3489	C/X	GCGTGAGAAAGTTGACAGCTGTCAACTTTGCCGGAT
														3603	C/X	GAGGGGAAAAGTTGACAGCTGTCAACTTTCGCCGAT
														3721	C/X	CGGTTCAGAAGTTGACAGCTGTCAACTTTTACTCCT
Pseudooceanicola nitratireducens strain DSM 29619	NZ_FOLX01000002.1	146310 (146215 - when the repeats at the the begining and the end of the sequence are removed, it is a putative size of the whole plasmid)	no (but the contig closes into circular sequence, it is most probably the complete plasmid sequence)	WP_093454781.1	WP_093454784.1	WP_093454787.1	164	1176	1	972	184	1170	17	2269	B/C	AGCCCTTTCGGTTGACAGCTGTCAACTCTGCCAAGC
														3504	C/X	GCGGCGTGAAGTTGACAGCTGTCAACTCATCCCTCT
Pseudooceanicola atlanticus strain 22II-s11g	NZ_AQQX01000016.1	70940	no	WP_043753869.1	WP_043753870.1	WP_043753873.1	162	1176	-1	972	195	1155	11	2279	B/C	AGCCCTTCAGGTTGACAGCTGTCAACACCGCCAGAG
														3492	C'	AGGGTGGCAAGTTGACAGCTGTCAACTCAGCCCTCC
Oceanicola sp. 22II-s10i	NZ_AQQU01000010.1	155333	no	WP_088625882.1	WP_088625881.1	WP_141102046.1	157	1173	1	942	192	1116	101	2244	B/C	AGCCGCTCAAGTTGACAGCTGTCAACGCCGGTCACC
														3426	C/X	CGGCGTGAAAGTTGACAGCTGTCAACTCGGGGTGGC
														3497	C/X	GCGGGGCAAAGTTGACAGCTGTCAACTCGCCCCACC
Salipiger bermudensis HTCC2601	NZ_DS022280.1	116041	no	WP_007803927.1	WP_007803926.1	WP_083794035.1	157	1176	-1	948	192	1167	56	2253	B/C	AGCCCCTTTTGTTGACAGCTGTCAACGCCGTGTGAG
														3501	C/X	CGGGGGCCGAGTTGACAGCTGTCAACTTCACGGCGC
Pelagibaca sp. isolate ARS5 58506	NYZS01000124.1	15003	no	incomplete repA (the contig limit)	MAE90433.1	too many ambiguous residues	nd	nd	-1	948	192	1167	56	nd	B/C	AGCCCCTTTTGTTGACAGCTGTCAACGCCGTGTGAG
														nd	C/X	CNGGGGCCGNGTTGACAGCTGTCAACTTCNCGGCCC
Falsirhodobacter deserti strain W402	NZ_ML137222.1	106094	no	WP_128255782.1	WP_128255781.1	WP_128255780.1	183	1188	-1	909	172	1110	976	2206	B/C	CTGGCTGAAAGTTGACAGCTGTCAACCCCGCCTCAT
														3380	C/X	AACGCCAGAAGTTGACAGCTGTCAACACCCGTCAGT
Rhodobacter sp. TJ48	NZ_SMYN01000007.1	198452	no	WP_136684236.1	WP_136684235.1	WP_136684234.1	190	1188	-1	912	178	1092	3	2215	B/C	CGCTGGGCAAGTTGACAGCTGTCAACTCGGCGCATT
														3341	C	AACGCCTTAAGTTGACAGCTGTCAACACCCGTCTGT
Defluviimonas alba strain cai42	CP012664.1	139976	yes	AMY72193.1	AMY72194.1	AMY72195.1	211	1200	-1	927	179	1188	24	2243	B/C	AGCGGTTCACGTTGACAGCTGTCAACTCTCGTCTGT
														5779	X	GCGGGGTGGAGTTGACAGCTGTCAACTCCGGCCCTG	parS in the first gene downstream repC (cas3)
														5812	X	CTGGGCAGAAGTTGACAGCTGTCAACTTTCCCCGGC	parS in the first gene downstream repC (cas3)
Haematobacter missouriensis strain H2381	NZ_NIPX01000017.1	81032	no	WP_035745240.1	WP_035745238.1	WP_051930486.1	371	1188	-1	933	171	1068	78	2228	B/C	AGCGGCTTTTGTTGACAGCTGTCAACTCCCGTCTTT
														3354	C'	ATCATGGAAGGTTGACAGCTGTCAACATCGTTGTGT
														3378	C/X	ACATCGTTGTGTTGACAGCTGTCAACTGAACCCGCT
Haematobacter genomosp. 1 strain H2240	NZ_NIPW01000022.1	77130	no	WP_088215584.1	WP_088215583.1	WP_088215582.1	373	1188	-1	933	171	1068	78	2228	B/C	AGCGGCTTTTGTTGACAGCTGTCAACTCCCGTCTTT
														3354	C'	GTTGCGGCAGGTTGACAGCTGTCAACGCGGTGATGT
														3378	C/X	ACGCGGTGATGTTGACAGCTGTCAACTCAACCTGCT
Haematobacter massiliensis strain OT1	CP035512.1	349143	yes	QBJ25767.1	QBJ25768.1	QBJ25769.1	371	1188	-1	933	173	1065	77	2230	B/C	AACGGCTTTCGTTGACAGCTGTCAACTCCCGTCTTT
														3353	C'	GCTCCGACAGGTTGACAGCTGTCAACGCCACAATGT
Haematobacter massiliensis strain CCUG 47968	NZ_JGYG01000006.1	314915	no	WP_035711056.1	WP_035711058.1	WP_084684113.1	371	1188	-1	933	173	1065	77	2230	B/C	AACGGCTTTCGTTGACAGCTGTCAACTCCCGTCTTT
														3355	C'	GCTCCGACAGGTTGACAGCTGTCAACGCCACAATGT
														3378	C/X	ACGCCACAATGTTGACAACTGTCAACTCAACCTGCT	degenerated parS with one bp change compared to the GTTNNNNGCAAC consensus
Xinfangfangia sp. CIP 111625	NZ_UXAW01000120.1	55172	no	WP_124088649.1	WP_124088648.1	WP_124088647.1	216	1185	-1	921	172	1182	55	3459	C/X	TGCGGCCTGAGTTGACAGCCGTCAACCGGCTTGCCA
														5575	X	AGACCAGATCGTTGCCGGCTGTCAACACCTCGGTAT	parS in the third orf downstream repC (N-methyl-L-proline N-demethylase HpbA)
Pseudogemmobacter bohemicus strain Cd-10	NZ_QNHG01000002.1	1442964	no	WP_112310390.1	WP_112310391.1	WP_112310392.1	281	1185	2	960	159	1200	175	3654	C/X	GGAGGCGGAAGTTGACAGCTGTCAACCAGGCGATGG
Sulfitobacter sp. PIC-76	NZ_QBFF01000086.1	349292	no	WP_114294622.1	WP_114294623.1	WP_114294624.1	356	1191	-11	930	181	1191	616	2230	B/C	AAGGCTTGTTGTTGACAGCTGTCAACAGGCGCCGAC
														3484	C/X	CAGCGTGACAGTTGACAGCTGTCAACTGCGCGACCG
														3850	C/X	ACTGGGGAAAGTTGACAGCTGTCAACTTTTGGGTCC
														37572	X	CGCGATCCATGTTGACAGGTGTCAACATGCCGGTGT	degenerated parS with one bp change compared to the GTTNNNNGCAAC consensus
Marivivens sp. isolate WB7_3_300	RGGV01000140.1	5099	no	incomplete repA (the contig limit)	NCW68317.1	NCW68318.1	nd	nd	-11	897	186	1122	55	nd	B/C	TCAGGCTAAAGTTGACAGCTGTCAACAGGCGTCGAA
														nd	C'	CGCCGACAAAGTTGACAGCTGTCAACTCTCGCCTCT
Marivivens sp. isolate WB4_7_002	RFOI01000231.1	2520	no	frameshift in repA	NBX10196.1	no repC (the contig limit)	219	899 with frameshift	-11	897	nd	nd	nd	nd	nd		no parS identified, probably outside the contig limit
Marivivens sp. JLT3646	CP018573.1	169066	yes	APO88511.1	APO88512.1	APO88513.1	343	1200	-11	897	186	1122	55	2210	B/C	TCAGGCTAAAGTTGACAGCTGTCAACAGGCGTCGAA
														3389	C'	CGCCGACAAAGTTGACAGCTGTCAACTCTCGCCTCT
														5991	X'	GGGTTTGAAAGTTGACAGCTGTCAACTTTGCCAGCC	parS overlapping STOP codons of a gene of hypothetical proteins
														6026	X'	CGATCCGAAAGTTGATAGCTGTCAACTTTTTCCAAA	parS overlapping STOP codons of a gene of hypothetical proteins
														6460	X	CCACGGCGGTGTTGACAGCTGTCAACTCTCCGGTGA	parS inside a gene of a hypothetical protein
Marivivens sp. isolate WB5_5_269	RFWH01000205.1	3870	no	incomplete repA (the contig limit)	NBT51528.1	NBT51527.1	nd	nd	-11	897	186	1122	55	nd	B/C	TCAGGCTAAAGTTGACAGCTGTCAACAGGCGTCGAA
														nd	C'	CGCCGACAAAGTTGACAGCTGTCAACTCTCGCCTCT
Marivivens sp. isolate WB6_4_280	RGBA01000126.1	4851	no	incomplete repA (the contig limit)	NBQ50165.1	NBQ50166.1	nd	nd	-11	897	186	1122	55	nd	B/C	TCAGGCTAAAGTTGACAGCTGTCAACAGGCGTCGAA
														nd	C'	CGCCGACAAAGTTGACAGCTGTCAACTCTCGCCTCT
Rhodobacteraceae bacterium strain G7	CP021116.1	261246	yes	AUJ65764.1	AUJ65763.1	AUJ65762.1	220	1200	-11	897	186	1122	55	2210	B/C	TCAGGCTAAAGTTGACAGCTGTCAACAGGCGTCGAA
														3373	C'	CGTCGACAAAGTTGACAGCTGTCAACTCTCACCCCT	parS overlapping STOP codons of a gene of hypothetical proteins
														5959	X'	GGGTTTGAAAGTTGACAGCTGTCAACTTTGCCAGCC	parS overlapping STOP codons of a gene of hypothetical proteins
														5994	X'	CGATCCCAAAGTTGACAGCTGTCAACTTTTTCCAAA	parS inside a gene of a hypothetical protein
														6428	X	AGACGGCGGTGTTGACAGCTGTCAACTCTCCGGTGA
Marivivens niveibacter strain MCCC 1A06712	NZ_MSPP01000006.1	136834	no	WP_086452317.1	WP_086452318.1	WP_086452319.1	215	1200	-11	900	179	1125	32	2206	B/C	TGAGCTATTTGTTGACAGCTGTCAACGGGCGTCGTG
														5976	X'/'X	GGTTTCGACGGTTGACAGCTGTCAACCGGTCACTCG
														6395	X	CGACCGCCGTGTTGACAGCTGTCAACTGCCCCGTGA
Rhodovulum strictum strain DSM 11289	NZ_WJPO01000019.1	75814	no	WP_153749044.1	WP_153749043.1	WP_153749042.1	332	1191	-11	945	182	1155	169	2245	B/C	TGGGCCATGAGTTGACAGCTGTCAACAGGCGTCGTT
														3462	C/X	GGCGGCGTGAGTTGACAGCTGTCAACTTGGCCGCCC
Rhodovulum sulfidophilum strain SNK001	CP015422.1	113522	yes	ANB40087.1	ANB40086.1	ANB40085.1	384	1179	1	942	177	1338	953	2243	B/C	TGGGCCATGAGTTGACATCTGTCAACCGCCGCAGTT	degenerated parS with one bp change compared to the GTTNNNNGCAAC consensus
														3739	C/X	ACTGGCCCGAGTTGACAGCCGTCAACCTTCTGCCTG
														3810	C/X	GGCACGGCAAGTTGACAACTGTCAACCCGTGCAGAT	degenerated parS with one bp change compared to the GTTNNNNGCAAC consensus
Rhodovulum sulfidophilum strain SE1	NZ_JAAEAJ010000015.1	111105	no	WP_042465503.1	WP_162106289.1	WP_162106288.1	395	1179	1	936	177	1338	424 (the contig limit)	2237	B/C	TGGGCCATGAGTTGACATCTGTCAACCGCCGCAGTT	degenerated parS with one bp change compared to the GTTNNNNGCAAC consensus
														3734	C/X	ACCGGTCCGAGTTGACAGCCGTCAACTATCGGCCAG
														3804	C/X	GGCACGGCAAGTTGACAACTGTCAACCCGTGCAGAT	degenerated parS with one bp change compared to the GTTNNNNGCAAC consensus
Rhodovulum sulfidophilum strain AB14	NZ_MSYP01000002.1	129441	no	WP_042465503.1	WP_075783654.1	WP_081380840.1	396	1179	1	942	177	1338	333	2243	B/C	TGGGCCATGAGTTGACATCTGTCAACCGCCGCAGTT	degenerated parS with one bp change compared to the GTTNNNNGCAAC consensus
														3740	C/X	ACCGGCCCGAGTTGACAGCCGTCAACCTTCTGTCTG
														3800	C/X	GGCAGGGCAAGTTGACAGTTGTCAACCCGGGCAGAT	degenerated parS with one bp change compared to the GTTNNNNGCAAC consensus
Rhodovulum sulfidophilum DSM 2351	AP014802.1	106137	yes	BAQ71620.1	BAQ71619.1	BAQ71618.1	366	1179	1	936	177	1338	828	2237	B/C	TGGGCCATGAGTTGACATCTGTCAACCGCCGCAGTT	degenerated parS with one bp change compared to the GTTNNNNGCAAC consensus
														3734	C/X	ACCGGCCCGAGTTGACAGCCGTCAACCCGGGCAGAT
Rhodovulum sulfidophilum strain AB30	NZ_MSYR01000002.1	114230	no	WP_042465503.1	WP_075790388.1	WP_081381188.1	373	1179	1	936	177	1338	336	2237	B/C	TGGGCCATGAGTTGACATCTGTCAACCGCCGCAGTT	degenerated parS with one bp change compared to the GTTNNNNGCAAC consensus
														3734	C/X	ACCGGCCTGAGTTGACAGCCGTCAACCTTTGGTCAG
														3804	C/X	GGCATGGCAAGTTGACATCTGTCAACCCGGGCAGAT	degenerated parS with one bp change compared to the GTTNNNNGCAAC consensus
Pelagicola sp. DSW4-44	NZ_VAUA01000015.1	78562	no	WP_138165391.1	WP_138165390.1	WP_138165389.1	277	1191	-11	933	181	1212	644	2232	B/C	AGAGGATCGAGTTGACAGCTGTCAACAGGCGCCGAG
														3511	C/X	CTTGACCAATGTTGACAGCTGTCAACTCCATGGATC
Rhodobacterales bacterium 56_14_T64	MAAY01000002.1	41821	no	OUS39052.1	OUS39053.1	OUS39054.1	521	1191	-11	933	181	1212	137	2233	B/C	AAGGGATTGAGTTGACAGCTGTCAACAGGCGCCTGC
														3524	C/X	CCAAAGGAAAGTTGACAGCTGTCAACAACGGTCCCT
														6703	X	ATTGCGTCTGGTTGACAGCTGTCAACCCTTGGGTCA	parS in the fourth orf downstream repC
Ruegeria intermedia strain DSM 29341	NZ_FQVK01000035.1	22736	no	WP_149777297.1	WP_149777298.1	WP_149777299.1	203	1236	-11	930	197	1188	155	2290	B/C	AAGGCCCGAGGTTGACGGCTGTCAACCGGCGTCGCG
														3540	C/X	GGCGGCCTGAGTTGACAGCTGTCAACCGGGTTGCCC
														5077	X	ACACCGCCGAGTTGACAGCTGTCAACCCGGCCGAAC	parS in the first orf downstream repC (cas3)
Jhaorihella thermophila strain DSM 23413	NZ_FNVD01000019.1	43132	no	WP_104009051.1	WP_104009052.1	frameshift in repC	203	1236	-11	930	197	1123	155	2290	B/C	AAGGCCCGAGGTTGACGGCTGTCAACCGGCGTCGCG
														3475	C/X	GGCGGCCTGAGTTGACAGCTGTCAACCAGGTTGCGG
														5012	X	CCACCGCCGAGTTGACAGCTGTCAACCCGGCTGAAC	parS in the first orf downstream repC (cas3)
Rhodobacteraceae bacterium KLH11	NZ_DS999535.1	80280	no	WP_050766891.1	WP_008759571.1	WP_008759524.1	194	1236	-11	936	199	1194	116	3554	C/X	GGCGGCCTGAGTTGACAGTTGTCAACTTTGCTGGTT	degenerated parS with one bp change compared to the GTTNNNNGCAAC consensus
														3599	C/X	ATGAGGTATGGTTGACAGCTGTCAACAAGACGTGGG
Epibacterium sp. SM1979	NZ_WIBF01000009.1	203354	no	WP_153216693.1	WP_153216607.1	WP_153216606.1	445	1182	-11	948	210	1191	73	2266	B/C	AGGCCAGAGTGTTGACGGCTGTCAACTCGCACCCGG
														3526	C/X	GTGACCGGATGTTGACAGCTGTCAACGCATCCCAAT
														3572	C/X	CTTTCGCCCGGTTGACAGCTGTCAACCGCCGTTATT
														4975	X	GAAGGCCCGAGTTGTCAGCTGTCAACGCCAGCGATG	parS in the second orf downstream repC (sodium:galactoside symporter)
Ruegeria sp. PrR005	NZ_JAAGOX010000010.1	87296	no	WP_164128557.1	WP_164128558.1	WP_164128559.1	319	1242	-11	936	212	1212	371	2317	B/C	TGGTCCAACTGTTGACGGCTGTCAACTGGCGTCGAG
														3689	C/X	CGCCCCGCGTGTTGACAGCTGTCAACTCTGCCTGCG
														3896	C/X	GGCGGCAAAAGTTGACAGCTGACAACTCTGGCAACG
Paenimaribius caenipelagi strain JBTF-M29	NZ_VFSV01000045.1	23973	no	WP_142835908.1	WP_142835909.1	WP_142835910.1	224	1227	-11	927	192	1194	41	2273	B/C	AGGGCATGCAGTTGACGGCTGTCAACAGCGTCGGAC
														5000	X	TTGAGACCAGGTTGACAGCTGTCAACCCGGCTGCCG	parS in the first orf downstream repC (cas3)
														6902	X	ATGAGAGCGGGTTGACAGCTGTCAATCAGGTGCCGC	parS in the second orf downstream repC (casA); degenerated parS with one bp change compared to the GTTNNNNGCAAC consensus
														7669	X	GGTGGCGCAAGTTGACAGATGTCAACTCGGGGCGGA	parS in the third orf downstream repC (casB); degenerated parS with one bp change compared to the GTTNNNNGCAAC consensus
Pontivivens insulae strain CeCT 8812	NZ_OMKW01000005.1	83756	no	WP_108783836.1	WP_108783881.1	WP_108783837.1	286	1179	-1	948	183	1032	993	2247	B/C	TAGGAGTCCTGTTGACAGCTGTCAACTCTCGCCAAC
														3322	C	AGTTTATGAAGTTGACAGCTGTCAACTAGGCAATCC
Tropicimonas sp. IMCC34043	NZ_QMEK01000007.1	230445	no	WP_116134618.1	WP_116134492.1	WP_116134493.1	393	1194	1	984	194	1206	179	2312	B/C	AGTCCGACTTGTTGACAGCTGTCAACTCGCGTCTTT
														3679	C/X	GCGCGGTCGAGTTGACAGCTGTCAACTTTTTGCGGC
Rhodobacteraceae bacterium LNNU 3342	NZ_VUAW01000006.1	207550	no	WP_150422440.1	WP_150422441.1	WP_150422442.1	168	1173	-1	957	177	1134	523	3435	C'	CTCCTCCCAAGTTGACAGCTGTCAACTCCCTCAAGT
Rhodobacter sp. CZR27	CP023551.1	48382	yes	WP_096788138.1	WP_096788149.1	WP_096788137.1	271	1179	-4	945	174	1158	294	3452	C/X	GGCGGCGTGAGTTGACAGCTGTCAACTCACCCTTGG
														3544	C/X	CGGCTGCAAGGTTGACAGCTGTCAACTCCGGTTCGC
														3598	C/X	AGATGGACAAGTTGACAGCTGTCAACCGTCCGACGT
Rhodobacter blasticus DSM 2131	NZ_PZKE01000034.1	10256	no	WP_107674821.1	WP_107674832.1	WP_107674820.1	243	1194	-1	978	170	1200	449	3543	C/X	CGGCGTGAAAGTTGACGGCTGTCAACTTGGGCGCGG
														3755	C/X	GGCGGGTGAAGTTGACAGCTGTCAACTTTCCGACGC
Rhodobacter blasticus strain 28/5	CP020471.1	157147	yes	AWD23657.1	AWD23714.1	AWD23658.1	242	1194	-1	978	170	1200	473	3543	C/X	CGGCGTGAAAGTTGACGGCTGTCAACTTGGGCGCGG
														3755	C/X	GGCGGGTGAAGTTGACAGCTGTCAACTTTCCGACGC
Gemmobacter intermedius strain 119/4	NZ_SBLC01000039.1	21859	no	WP_128490574.1	WP_128490575.1	WP_128490576.1	346	1176	1	945	187	1191	40	3446	C	GACCCGCAAAGTTGACAGCTGTCAACTTTTCAAAGC
Gemmobacter aquaticus strain A1-9 NODE_8	NZ_VOAK01000026.1	163480	no	WP_146287849.1	WP_146287850.1	WP_146287851.1	248	1176	13	939	173	1170	124	3472	C/X	GCGGTGTAGAGTTGACAGCTGTCAACTCGGCGCCCC
														3510	C/X	GTTGGTGGAAGTTGACAGCTGTCAACTTTCTGGGCG
Gemmobacter aquatilis strain DSM 3857	NZ_FOCE01000001.1	770119	no	WP_091295196.1	WP_091296965.1	WP_091295193.1	269	1176	-1	948	174	1173	322	3473	C/X	GGCGTGAAAAGTTGACAGCTGTCAACTTTTGCCGTG
Paenirhodobacter enshiensis strain DW2-9	NZ_JFZB01000020.1	84119	no	WP_036638103.1	WP_036638105.1	WP_036638106.1	184	1212	-1	957	179	1179	320	3526	C/X	GCGGCATGAAGTTGACAGCTGTCAACTCCGGGGAAA
Rhodobacter sp. 140A Ga0227275_137	QNSD01000037.1	31577	no	RBP81286.1	RBP81285.1	RBP81284.1	781	1194	-4	963	173	1188	121	3517	C/X	GGCGTGATCGGTTGACAGCTGTCAACCGATCACGCC
														3557	C/X	GGCGGGTGGTGTTGACAGCTGTCAACTTTGCGGGCG
Sinirhodobacter hungdaonensis strain CGMCC 1.12963	NZ_SAVA01000011.1	114863	no	WP_128157405.1	WP_128157404.1	WP_128157403.1	200	1194	-4	963	173	1182	130	3511	C/X	GGCGTGATCGGTTGACAGCTGTCAACCGGCGCCGGT
														3548	C/X	GGTGGAGGGTGTTGACAGCTGTCAACTTTGCCGGCG
